# Supplementary material for: Formation of nitrogen-containing gas phase products from the heterogeneous (photo)reaction of NO2 with gallic acid
Source: Commun Chem. 2023 Sep 16;6:198. doi: 10.1038/s42004-023-01003-3 (PMC10505156; doi:10.1038/s42004-023-01003-3)
Supplement: Supplementary file 4 — Supplementary Data 1 [file 42004_2023_1003_MOESM4_ESM.xlsx]

## Sheet: Figure 2A
m/z (exp)	0.01707	0.03451	0.05368	0.07113	0.08858	0.10603	0.12348	0.14257	0.16002	0.17747	0.19492	0.21237	0.23146	0.24891	0.26635	0.2838	0.30125	0.3187	0.33615	0.35359	0.37104	0.39014	0.40759	0.42504	0.44249	0.45994	0.47909	0.49653	0.51398	0.53143	0.54888	0.56633	0.58377	0.60123	0.61867	0.63776	0.65521	0.67266	0.69011	0.70755	0.725	0.74245	0.7599	0.77735	0.7948	0.81224	0.82969	0.84714	0.86459
519.138	42968760	45004084	44449556	41181244	45015860	44382188	40893168	39180552	41134336	42448696	41037056	38600948	38484588	41376652	39339504	41215028	38366004	39124016	40018608	41671380	42106864	43687304	42175116	39604716	39294632	42739564	40855648	37737612	42472932	36954344	42155172	37177788	42238744	40267640	41344384	40507012	34884140	36680312	39418728	37728264	39433244	41878092	38416564	39543492	36954320	41342100	40590000	38881028	38479132
145.086	8047223	8300225	7673593	8431632	8579907	8472583	8365230	7643925	8464228	8167024	8326056	7738323	8168756	7880671	7807990	7932212	7808752	7799687	7636648	7303752	7282357	7423001	7879732	7672171	7391484	7867741	7165359	7344584	7695115	7301918	7700234	7216172	7666967	7038336	7007423	7561796	7083714	7496766	7304272	7259812	7424776	7556098	6839888	7269032	7038374	7732618	7447418	6998781	7414155
182.009	16520288	16547419	15695429	15668081	16869546	15934144	15177194	15204041	15599898	15553771	15617038	14825289	14859700	15521755	14884896	15163865	15167371	14974813	14961531	15494568	15246377	15665155	15170964	14591663	14774245	14681256	14847632	14040631	14681445	13982875	14981897	13956505	14647072	14415352	14282078	13894043	12715855	13396262	13930611	13285268	13717152	13455837	12957385	13474862	13432975	14179232	13698506	13387672	13578603
99.0031	1125365	1057108	1132174	1190525	1124657	984277	1165681	1030886	1076916	1056132	1094082	1202590	1228148	1193913	1228506	1190276	1197269	1018174	1107572	1087343	1172124	1208082	1245551	1153515	1141873	1305739	1013435	1074933	1235293	1018421	1224298	1080608	1196753	1202331	1336970	1263255	1138698	1132979	1060836	1183488	1043619	1170030	960589	1122134	1202870	1087125	1047608	1051882	1179752
93.0365	4518205	4663874	4271257	4538756	4593719	4663072	4452143	4317566	4306533	4242803	4445900	4146117	4418084	4437306	4333155	4435361	4363416	4009080	4299303	4668952	4618976	4814523	4411086	4292263	4305578	4560412	4430613	4147792	4607669	4332266	4534403	4331311	4504446	4505867	4039459	4362090	4121501	4333152	4164168	4168407	4195801	4289549	4044279	4355215	4302519	4578068	4269218	4452680	4394687
163.039	4606524	5011353	4726344	4847979	5074165	4853177	4566820	4575787	4861360	4908315	5019437	4435572	4478879	4677357	4618820	4832834	4462618	4548368	5000650	4937483	4840929	4984261	4507691	4668079	4590570	4870487	4585351	4542288	4937281	4498948	4863522	4315378	4760888	4348512	4606827	4910581	4129416	4301213	4571664	4426312	4646936	4666345	4668866	4524446	4332698	4550255	4461701	4680171	4732643
99.0803	1371144	1492015	1228211	1447000	1311735	1313100	1347685	1404913	1424929	1300572	1373453	1230393	1411470	1388997	1466729	1289991	1421765	1350964	1496350	1389972	1479050	1492386	1350780	1364411	1284129	1343753	1327931	1332738	1193875	1236542	1369562	1455557	1426561	1421576	1320590	1261803	1329490	1199596	1315364	1315425	1348482	1305022	1095085	1302285	1281923	1434314	1319908	1314710	1334950
593.157	15180858	15352496	16120678	14470742	16424466	15229338	14677482	13412865	14101215	14693333	14573053	13533756	13956533	14647615	14037301	14754855	13250222	14247478	14331395	15230953	15258390	15854800	15321742	14136162	13550743	15729393	14479973	13303856	15520427	12736723	15264759	13755662	15376864	14694209	14988582	14565486	12225325	12629821	13611275	13522143	14424192	14742087	13722135	14074409	13194302	14808564	14762835	13504735	14135625
279.159	4226730	4367335	4125378	4181909	4339105	4108015	4064657	4044572	4251688	4120629	4242022	3944144	4129346	4189482	4290804	4377103	3905185	4300421	4038112	4430238	4193229	4577548	4302499	4384881	4114324	4364737	4313747	4079164	4448078	3941625	4565469	4210852	4425960	4367159	4263858	4405813	3926772	4066130	4313872	4213679	4374220	4291552	4244305	4029669	3893139	4270242	4089232	4390902	4341545
174.128	4574829	4822457	4370583	4706502	4545017	4497044	4318871	4189377	4464509	4406557	4612864	4527546	4145223	4759453	4128132	4570753	4662478	4295453	4555236	4393293	4529355	4695963	4109486	4374981	3842147	4436730	4074649	3884842	4563187	3838118	4529183	4066537	4236922	3967457	4163941	4063585	3271682	3663843	3900829	3949657	4328548	4145831	3974664	4057794	3736794	4139164	3968609	3863970	4247700
127.075	6789081	7293857	6872722	6225970	7173732	6706421	6232547	7008006	6392234	6466645	6669644	6653343	6513483	6728403	6643424	6605360	6691484	6566210	6290760	6441740	6402722	6600218	6575615	6552368	6195398	6167925	6291512	6326557	6918342	6155202	6336992	5869296	6432436	6057083	6299712	6082687	5717058	6019759	6010816	6078010	5983719	6056892	5574608	6043945	5916034	6327628	6174376	5586252	6252507
150.037	2882734	3035733	3031762	2971029	3065264	3171532	2940391	2900714	2898943	3170765	3073465	2769734	2834679	2810578	2674864	2925391	2792981	2495954	2732592	2776003	2645474	2814372	2717985	2621224	2794845	2915613	2626350	2622709	2550047	2611915	2674110	2627888	2822229	2584086	2648685	2741131	2375977	2377261	2588605	2485419	2572403	2499677	2628210	2556869	2414854	2767299	2724980	2487471	2437212
102.97	3441527	3361620	3547875	3496093	3298701	3379813	3332176	3497477	3235774	3292424	3298626	3221799	3517982	3467248	3019867	3669414	3359220	3289035	3572203	3399536	3610748	3823079	3837889	3663053	3500659	3746661	3350240	3661579	3654754	3422346	3607703	3360179	3613891	3486059	3470279	3718377	3258123	3436771	3681332	3403740	3680342	3954838	3302169	3741159	3549741	3482798	3347245	3712962	3510265
119.085	3178070	3299952	3019769	3106395	3371002	3298851	3088044	3049867	3369980	3252554	3487957	3054024	3177001	3148584	3200841	3278851	2938526	3233566	3171103	3335911	3236311	3500320	3415036	3251120	3104758	3322109	3060350	2903627	3267226	2913690	3171343	2960959	3038097	2945886	3037484	3254889	2893374	2821947	3148532	2929739	3177291	3227820	2728778	2989833	3128182	3193277	3166987	2936176	3090247
120.981	3489736	3564840	3463435	3263867	3673335	3590422	3423622	3540152	3506565	3705947	3499717	3436149	3534656	3547527	3311364	3663296	3499733	3427378	3514303	3551826	3370813	3772479	3709489	3559605	3448982	3618943	3414352	3384971	3642077	3326145	3537735	3562013	3462700	3401880	3165246	3877891	3485321	3475085	3738054	3186456	3597731	3567704	3271882	3620755	3746419	3569848	3566900	3670251	3587644
87.0439	3780280	3761812	3421584	3668151	3754195	3812875	3480881	3484361	3728881	3666046	3503650	3480597	3618287	3658218	3496440	3589828	3430730	3380993	3700427	3482022	3614335	3553264	3555853	3434716	3438142	3627020	3549895	3453834	3563210	3392993	3305622	3380723	3494943	3204822	3354349	3299756	3156949	3218579	3333989	2853321	3156262	3334133	3060628	3190659	3213499	3257080	3197600	3003466	3111531
121.065	2593429	2517051	2654223	2379027	2470448	2362123	2396005	2566131	2449549	2421581	2504019	2484900	2419818	2518149	2397116	2626759	2638150	2648813	2494425	2629192	2668949	2496275	2656251	2631089	2449165	2635081	2492452	2401100	2578289	2355760	2737700	2380851	2387190	2348534	2415796	2345174	2429310	2242782	2486504	2582868	2549716	2511254	2330214	2612871	2315794	2593617	2475614	2340399	2369860
94.065	1880945	1957475	1848063	1659727	2068475	2110459	1812607	1907722	1952328	1973894	1972585	1790371	2075350	1856666	1923656	1798831	1711596	1857163	1930257	1904109	1615586	1864952	1841306	1746573	1678605	1788231	1898935	1750257	1794852	1747103	1826011	1706184	1701295	1638237	1627719	1578740	1637541	1660538	1650654	1543402	1522677	1667963	1564198	1547808	1604776	1632846	1729851	1654137	1750028
192.084	7404013	8154740	7312791	7637702	7679346	7878686	7473226	7369721	7349465	7630160	7859499	6798634	7149436	7632674	7378946	7630855	7402443	7264325	7421398	7566161	7562301	7707264	7117144	7348233	6927579	7602743	7218825	6786099	7422252	6827140	7339839	6554578	7310951	7110573	7104619	7118287	6161382	6872090	6596692	6723656	6786830	6890071	7086892	6453426	6584173	7270966	6883101	6711267	6870943
98.0235	688906	767886	590408	652132	768420	805847	745854	643000	782459	644333	794957	615593	707046	668353	839075	653926	742040	662620	722064	794517	773725	781918	894578	621194	740763	820501	750035	765427	901244	679393	900244	800393	736171	725994	837482	721751	729995	804143	805868	799174	815035	699642	690028	620124	621512	769866	759389	831549	771139
74.0599	1781018	1750503	1692450	1765045	1866322	1827356	1879034	1868205	1727024	1737993	1609606	1703245	1659549	1567642	1681132	1778981	1596699	1620934	1859048	1484480	1554261	1734001	1867948	1580771	1344226	1438341	1563250	1631792	1648600	1378064	1553583	1403319	1638962	1452376	1519149	1571595	1527825	1540537	1400432	1382179	1588187	1404792	1386699	1501709	1345933	1472149	1414050	1412032	1478727
149.023	1676263	1887023	1585714	1665439	1777623	1742600	1730365	1583288	1746482	1773785	1693327	1745527	1678791	1690042	1606449	1750089	1846988	1902270	1692314	1837520	1769026	1806015	1878949	1894047	1821969	1813531	1752012	1781903	1742589	1645256	1783611	1487763	1775777	1778583	1920164	1874902	1637173	1599393	1673580	1601027	1661630	1756659	1735024	1630345	1638090	1822827	1756302	1537971	1673746
97.0075	996999	1068300	1081694	907922	1039280	1064593	1007573	894580	1046895	1033156	905783	903464	1032694	1118814	1060322	1027287	946882	971043	1053261	1074577	1066677	1065608	1000616	1080902	946132	1064344	1156526	1026437	1066939	919204	934725	1051955	993261	1021454	931597	1112812	1067020	1095518	1117928	1018462	1009121	1166990	1055555	1067612	1092128	1162741	1078746	1151326	1000474
114.091	2316388	2395910	2197293	2281175	2263378	2336481	2377768	2149173	2371938	2301836	2369082	2275786	2202796	2464091	2219923	2278305	2379714	2509368	2448467	2406984	2348225	2627968	2154342	2586179	2263125	2422802	2569952	2323899	2390135	2291288	2421206	2309087	2509313	2377807	2407412	2421800	2231353	2267963	2445385	2057166	2390177	2398835	2201655	2281336	2107726	2428200	2357346	2371283	2493100
139.112	1154374	1195135	1032607	1095550	1303703	1145002	1206696	1149883	1327166	1188664	995148	1146211	1084342	1275193	1165698	1215574	1152240	1050066	1151773	1148572	1222988	1121844	1143395	1024327	1033287	942227	1076590	1148656	1069555	992237	1138992	1018873	1072819	1109326	1000554	1059717	1014354	987085	1213746	1058739	1073198	949892	977386	1120040	1048208	1060819	1024179	1064717	929395
223.063	6459287	6398011	6315974	6179784	6551079	6054414	5899876	5954400	5818061	6148863	5489236	5729782	5544301	5830738	5684491	5745666	5783413	5964474	5996607	5985539	6276839	6289838	6188842	6158216	5640294	6172827	5877758	5780587	6320269	5609413	6103984	5716647	6212400	5900799	6258374	5827192	5739121	5846587	5626125	5474965	5763165	6250713	5926324	5579026	5387610	5758589	5767165	5707301	5704251
136.953	1103997	1042843	1063069	1043774	949301	999486	1125748	1072141	1161521	1125586	1035563	1000977	1023143	1128967	1003042	1166010	983491	1088431	1073324	1078123	1030940	1239016	1110860	1087382	1020082	1136373	1023354	1108926	1027590	1051076	1194167	936200	1117523	1147006	823119	1209905	1012329	1058920	1042170	1036674	1106802	1183797	1063728	1230308	1150235	1079459	1059744	1058945	993163
167.055	3385350	3546896	3439469	3117734	3874241	3386714	3354389	3375029	3409054	3479917	3352761	3262838	3053053	3406113	3155330	3534542	3201747	3023536	3366243	3560271	3370177	3464992	3332422	3348419	3139374	3363518	3154892	3202655	3450026	3010038	3647704	3116666	3430507	3178669	3436279	3318061	2949618	2879297	3039122	3117558	3168272	3148310	3157801	3226287	3031854	3439215	3155004	3209401	2984486
178.068	4232528	4421922	4108737	4177874	4639819	4309018	3978315	3871867	4136056	4078439	4278858	4291707	3929156	4422056	3704423	4205695	3716781	3732302	4033305	3833565	4224803	4106757	4186723	3860195	3665435	3575903	3779570	3597477	3868453	3609833	3675272	3561353	3774077	3492825	3632122	3463657	3160680	3417121	3555281	3493717	3620930	3553294	3441985	3586743	3521863	3617986	3680348	3247786	3579973
176.98	1036026	1013593	1016149	1030866	1102988	988980	1012564	958800	1024796	1021733	1054386	945758	872418	1053393	1164243	1051997	1145348	1062490	1009684	1147822	1144130	1169515	1071051	1062878	943099	1249383	1199450	1154056	1112834	1069362	1260762	1142176	1122795	1189037	1178898	1271336	1100247	1138216	1104866	1173921	1279262	1297988	1191054	1217975	1227852	1184952	1427265	1088556	1209384
75.0259	775471	706416	588287	670021	725549	726305	672048	757432	728159	707608	623777	615885	764072	683117	722238	666827	720491	529275	680340	791940	699957	704995	695842	677178	601410	594234	758970	673150	728803	710928	755744	720119	710490	652436	747453	626659	746767	836207	728717	702028	800244	783518	607069	681445	744312	709821	629739	707763	807136
76.0392	481719	535579	515942	518030	594546	542395	534450	534101	618794	537844	440536	475934	474390	527624	510837	510374	445764	487331	516046	479594	449029	546441	568112	455155	444859	514518	577590	401529	473174	457997	430102	410649	533397	459718	358605	424581	473357	439696	465844	423028	433991	423414	500266	472932	411306	455784	479962	389768	465889
221.153	3925938	4120535	3803125	3862911	3838302	3795971	3747164	3605125	3525018	3871192	3659251	3749628	3668842	4007184	3645326	3651542	3242460	3543276	3646310	3820292	4054540	3646002	3728259	3607827	3450558	3619041	3516804	3579414	3663565	3353303	3750124	3281936	3683722	3462319	3480388	3644585	3161825	3249630	3321364	3250940	3464469	3469904	3444979	3452623	3368412	3693576	3544473	3402302	3423174
101.06	2850509	2909722	2647069	2707109	3008298	2613451	2544184	2684078	2912324	2769925	2778372	2677131	2855245	2481135	2645771	2667465	2501282	2667151	2716057	2721196	2436687	2596632	2746240	2497400	2555877	2608206	2666696	2579789	2665658	2480186	2791058	2544937	2542577	2595573	2454342	2657079	2429589	2488341	2278875	2453248	2494930	2752952	2517104	2591415	2549801	2427122	2523494	2566561	2632447
143.107	937272	1055815	1127542	951962	957040	981883	1011021	974661	944849	886506	945417	951388	857225	1028982	841174	953106	992598	947862	971286	975982	987308	908007	887447	885336	818412	964253	985753	876379	964019	931941	998745	862148	1001119	847730	957689	907272	840150	943128	880640	793779	978187	886356	852570	899277	822214	933215	998798	946648	879046
71.0854	243130	241995	220260	219584	272116	290092	254133	359784	280293	283201	288780	308594	329046	249679	297184	264341	280828	262742	238263	270895	222903	263141	269619	251004	259905	274507	283912	293070	282554	296532	274595	219953	378544	276750	221768	283767	228465	268284	245276	304494	235783	259832	240961	252406	236330	331887	304927	293416	231595
297.082	2614678	2625129	2703934	2436273	2831706	2462029	2359707	2315530	2302843	2417136	2334865	2336210	2162175	2276126	2420217	2429694	2416191	2440945	2496537	2467478	2489082	2567154	2606782	2426113	2290296	2705799	2459784	2411226	2603273	2335482	2617124	2464858	2560217	2527340	2530153	2551723	2241021	2617638	2268570	2323208	2475791	2627708	2396968	2460395	2343293	2443766	2411456	2310924	2277170
84.9595	994875	1044541	916964	952651	915952	1002177	883319	952161	897828	1012917	891153	986436	1041222	927999	895784	925636	906096	1060802	948330	968330	938074	1016569	1076394	911520	1103912	992098	1015119	1127317	1145578	1068446	1069333	1121796	913144	1074203	997516	1144543	910374	1039876	1062072	1004280	1091558	1105470	956238	1111350	935693	1196357	1036371	1014734	1042199
163.133	1204199	1330888	1279975	1273582	1191323	1356644	1408241	1205647	1411088	1401728	1352609	1378156	1289619	1277015	1345146	1325717	1209901	1340351	1323402	1349937	1383437	1367597	1247788	1388001	1315858	1455029	1341312	1129528	1241560	1211409	1394651	1275130	1194705	1319888	1284465	1382911	1171843	1247644	1254783	1238399	1278626	1347670	1278599	1268160	1294574	1290843	1265248	1320758	1151358
81.0697	420333	386699	374608	402384	332442	424013	367684	409676	336882	457696	381464	379787	410120	463704	409992	396124	400475	418188	424029	416413	391177	404465	443932	378535	352464	375095	419741	399916	414719	331439	435894	427395	353016	342540	369964	368804	417970	370568	354436	341253	338820	435197	341885	451440	405891	385793	464210	396473	441127
118.942	378063	530474	344178	415579	394981	395943	522263	433765	395829	417492	427645	378094	392405	422321	542755	434085	393585	466838	411141	422657	431130	496310	509635	408473	433800	474327	476636	408366	466862	418004	495932	491200	443706	374901	443146	479962	437172	507850	528300	410391	447558	507030	416614	396659	474678	416596	553895	456317	361000
170.096	2464813	2271217	2279455	1993352	2466186	2253084	2114342	1936352	2159039	2309421	2144990	2097183	1978512	2413526	2221269	2137878	2182343	2204172	2200368	2269641	2320545	2298419	2285565	1956723	2036601	2335068	2288508	2030665	2099132	2033576	2281561	2143550	1959251	2346059	2248247	2241810	1877445	2102570	1958554	2065205	2006379	2231421	2148105	2044606	2130378	2218439	1936570	1927383	2208683
157.122	1451311	1557560	1489237	1325718	1472897	1538996	1457339	1269963	1456381	1453083	1540788	1470091	1372182	1444862	1418803	1419181	1448865	1464807	1358577	1381161	1456698	1596908	1483353	1349137	1428362	1335459	1294020	1420074	1413615	1347197	1536170	1303903	1355291	1485067	1326434	1534162	1323841	1267584	1481642	1411067	1294148	1398169	1249159	1299028	1292542	1430734	1168693	1398147	1395920
164.971	1095286	1311563	1097256	1122446	1213589	1170429	1387004	1165177	1250828	1096170	1298778	1113728	1292339	1047194	1102769	1106348	1142669	1221023	1366444	1296742	1275206	1374929	1235527	1276426	1157956	1216047	1333139	1212494	1341552	1194419	1338573	1347006	1354168	1290354	1312219	1216254	1251910	1150875	1087881	1348421	1412858	1188284	1315235	1176226	1332161	1480875	1392960	1362559	1273941
113.06	617229	522204	600537	630605	622265	539242	552337	526814	527824	553839	638755	649990	634300	599466	568560	635176	652928	601320	514683	547134	637664	612106	607174	642216	562703	546445	622232	529319	574550	674940	460821	497912	620179	581975	588734	523210	459653	544226	582999	570249	597081	553812	473451	491850	545243	563614	513118	560132	597589
153.127	1358333	1288069	1252862	1281708	1379211	1457696	1255403	1390766	1293921	1377940	1318959	1371828	1318917	1208429	1114706	1373936	1124368	1193940	1405206	1315966	1231416	1252107	1364683	1254674	1232511	1347384	1243451	1278417	1445472	1260327	1256018	1277914	1368524	1268533	1196435	1346848	1112502	1225924	1256775	1321343	1262064	1223704	1120580	1423362	1183235	1275250	1326217	1194562	1320525
151.112	1262884	1244059	1234177	1037619	1464873	1238654	1178014	1235531	1214171	1265699	1074078	1217996	1291437	1187784	1075451	1259847	1080414	1238724	1292570	1299827	1298295	1215587	1177054	1143438	1079140	1242127	1060992	1090190	1135890	1058942	1208849	1106319	1199762	1253832	1223125	1158053	1033769	1067856	1030573	1071401	1114160	1147200	1058391	1092117	1145844	1109221	1175952	1188867	1236007
85.0646	424879	334337	280481	350864	369385	383518	356048	351230	310033	333129	343931	397433	368109	402913	403631	376547	366953	360621	372409	353142	377665	390809	370433	426830	342910	339528	372613	364366	345720	364062	322546	389767	371570	364747	375802	399511	299101	375777	365579	291879	348603	358186	283563	326431	342061	372368	321045	335028	374325
126.055	851542	774416	895757	872391	842676	825024	848295	707730	787115	820588	795995	766940	816139	883437	787480	772220	773210	824996	918392	739796	803401	887634	830083	816960	773212	871792	889155	852811	868349	781538	981829	814053	811119	808821	808359	853048	849395	847396	801698	799978	859900	870418	796708	835828	965579	931061	910594	868686	888947
139.021	464952	470545	467487	518911	423592	434614	513965	473770	509302	529327	454185	495267	481858	486570	483629	463261	505672	447248	405981	494394	434159	640027	497251	492478	456711	428860	460185	484875	511229	479608	463125	322908	545909	439775	480695	419852	427614	492085	452992	474639	485672	468283	464093	480738	437014	470565	416558	400927	458232
155.106	1311527	1208662	1217335	1192200	1473662	1313027	1209108	1258994	1274082	1239399	1238622	1129155	1211561	1332857	1382676	1267712	1272035	1085995	1211864	1316272	1130313	1337986	1299654	1208046	1227082	1253333	1344892	1184072	1315379	1223429	1343057	1128830	1144394	1293472	1150011	1309615	1063876	1117426	1299612	1336000	1164390	1215536	1171188	1370447	1025074	1128246	1291257	1173268	1143984
105.07	322582	343704	300846	341487	409108	469661	351938	345121	345430	326838	368440	365778	386670	378090	354117	405586	441792	326521	358191	414151	447953	436855	350006	352473	344341	398455	396064	381998	401416	394041	354762	417024	369715	433370	373194	413036	383852	383590	305038	361923	362193	373746	343895	356147	391554	354172	398050	386571	390503
371.101	4638728	5019231	5113165	4584376	4859085	4674048	4503447	4272706	4442015	4356324	4608813	3978829	4327126	4475614	4244330	4492506	4493406	4291356	4171211	4560191	4498181	4623137	4527958	4334288	4109529	4646326	4356431	3976113	4363560	4068998	4495653	4093215	4700822	4345519	4164997	4040107	3820403	3875441	4148684	4200934	3848536	4270150	3928038	4179550	3986975	4405176	3978094	3815872	4130871
195.065	2340772	2317396	2427310	2494773	2550163	2399941	2296470	2104935	2336951	2413212	2423950	2328401	2277062	2425755	2195742	2415965	2201570	2193430	2182142	2349917	2687803	2407193	2324758	2350698	2327248	2341761	2333617	2200011	2298550	2049181	2465257	2180496	2534255	2110836	2162515	2403218	2103271	2211603	2069102	2191856	2218065	2192285	1986362	2369417	2107039	2300261	2260831	2281787	2246315
158.154	1127913	1198489	1130176	1072169	1036582	1023550	930268	1040016	1015607	1090133	1010544	1097879	1063675	1145426	1042103	1047012	971307	1105858	1109451	1118871	1047298	1060076	1018348	1023416	1020929	1052220	1173234	1052506	1121802	1045694	1146457	1042173	1089616	1012162	1047387	1201296	1009125	956266	1001952	982918	1146324	962207	1011565	1104097	934168	906860	1024023	1044502	1126647
149.096	825797	888703	877146	866192	853994	741227	780665	703335	823509	865405	750716	818742	842242	778123	708840	864728	754008	907884	822214	946470	680375	910070	785012	838894	733246	803056	775823	785978	853329	674668	850073	757252	782609	833621	806170	861646	676554	749361	730975	840537	818351	830016	886203	804297	799258	832116	944045	644672	768446
83.0853	295093	353388	339989	359646	419707	350928	348625	315053	410592	334905	362783	379098	400982	397617	298173	349709	321186	318643	315790	392532	345954	403146	375314	383642	311953	348114	376099	378075	419049	356995	339510	365635	384878	333062	302730	294112	377034	395953	294038	278769	347234	319760	284414	318250	304782	358296	330461	371520	277376
129.054	372474	429083	394297	362164	330679	337691	423493	368461	462404	408683	382849	374570	400214	398001	354156	391962	324565	390202	378649	381280	400703	296929	406394	283844	388744	366180	365318	282231	400397	328326	326640	407515	375182	399167	360921	390445	364251	327364	365766	385922	355255	431991	394585	328548	291019	311672	403778	309997	411343
123.044	567160	638770	625026	621201	657527	606394	586321	576438	613764	603824	602715	556283	569776	643529	595024	652098	518148	639739	673381	688643	624739	592829	617709	653245	633486	647604	671432	584363	663718	554075	710948	666344	554043	622763	540872	590975	632610	611046	593188	577599	487812	583465	654970	596519	660535	593064	577166	542681	630362
199.169	1566507	1611527	1479555	1663551	1695255	1632816	1587363	1444071	1512404	1535203	1570449	1402253	1545051	1620023	1548862	1468357	1597239	1480888	1435277	1569580	1664564	1601036	1557396	1628195	1399185	1542696	1656385	1299634	1528891	1665665	1476850	1408173	1532413	1406319	1513977	1631769	1488975	1219545	1625900	1584393	1480739	1448747	1535484	1353850	1483337	1533759	1506099	1277426	1538328
131.118	659600	730245	777341	832312	795033	712141	858049	595315	755113	579503	788453	666855	445661	727123	778986	763841	742385	724084	767123	716881	733797	810427	728529	708292	734979	739019	758822	671758	673659	666678	764758	760091	659073	534417	647794	766123	619566	701466	705092	621964	713328	766613	651293	625823	644352	731472	720475	658805	725764
73.0646	543650	572486	563710	603802	587766	538131	608854	552188	549064	500687	555770	476854	551112	515217	611686	650957	507436	477745	528940	604940	484226	511546	527183	555859	511133	544240	585297	518384	594261	486786	512164	573672	678342	590398	507143	560547	474818	569812	513230	465905	403083	564804	502106	537384	499608	571328	432743	519790	640459
105.003	211626	264965	171927	212015	247515	239305	198522	206840	257849	263176	229547	192238	247340	228467	217535	237714	170731	265638	218772	218831	228403	258243	235137	259451	204492	270115	249441	257871	236132	197756	307025	252532	212360	232611	245541	200326	255090	211324	264894	236235	223947	257149	257071	198768	195199	361605	285155	224505	202368
129.091	912447	1097380	838388	848317	1026464	908658	976290	904811	994884	943464	831387	960868	789508	957500	839697	882289	857626	919265	845514	950549	965574	926919	816758	916383	970823	848638	863229	890185	963783	924103	901377	906805	848129	813992	878747	919449	821776	867422	868068	820095	938702	864488	856899	901822	874570	848703	847508	731896	980859
207.174	1764315	1644619	1629587	1537953	1716938	1660148	1614664	1579495	1703763	1638290	1864887	1747378	1654600	1710045	1471567	1690260	1831012	1584906	1713752	1611026	1704769	1832726	1793477	1729912	1627121	1822996	1714987	1709054	1595622	1613323	1655753	1645331	1544307	1615884	1684493	1663166	1502516	1556386	1722366	1537393	1619552	1683240	1700009	1633227	1627024	1736792	1783468	1623114	1718247
137.021	1028254	1249794	1132861	992861	1221215	1162721	1055241	1100412	1132961	1161258	1191369	1022521	915588	1109752	1066983	1176013	995926	1105238	1189713	1156297	1150000	1138217	1188583	1009230	1122439	1124801	1079226	955892	1254944	1069873	1107902	948305	1186955	957715	1053979	1131191	933732	952613	1078200	1108808	1142690	1200290	1109748	967399	971120	1124659	1025566	984005	1003766
111.117	553905	576188	551924	531338	607636	571903	509242	531523	517091	488104	547780	502261	536303	519165	520126	563253	605489	480664	585524	529452	564196	551125	684187	602584	538464	597143	463848	519946	526007	537309	531065	487257	616916	530343	495626	524618	501469	441230	467034	541194	582127	428447	492783	457934	533656	547981	495608	492288	493723
100.075	318613	346874	272006	230898	426610	377368	290828	326876	327044	343920	372608	331123	289438	263707	301473	300061	280439	260145	296386	366386	330106	318875	333991	314705	329666	329224	265337	390084	368322	291144	288311	348872	288438	309752	288058	370425	313423	331977	272503	307716	317315	357529	282150	360230	314107	287443	323632	272734	250960
169.122	1272351	1330489	1205683	1140563	1508710	1411366	1178141	1361633	1375895	1238424	1422304	1358640	1322368	1336444	1493769	1333333	1312501	1216468	1299041	1210092	1471764	1367439	1459305	1330493	1171960	1312496	1229081	1219624	1327865	1336969	1428107	1163773	1241654	1291082	1530980	1123830	1177962	1178855	1187463	1148787	1282687	1360058	1242413	1263492	1247998	1314459	1280600	1311528	1223135
219.113	2194748	2172526	2271218	2218988	2400462	2067032	2082366	2064087	2049200	2019972	2260353	2006559	1999943	2140681	2176516	2284889	2155739	1867064	2182878	2226986	2366119	2359334	2337256	2171460	2139988	2132903	2251908	2199187	2208727	2054973	2219846	2163628	2157105	2213272	2051031	2149989	1951827	2124725	2034404	2096563	2233423	2056037	1999974	2197801	2048029	2231172	2097542	2119539	2256397
141.091	492582	511524	564315	570412	547676	570248	496936	530965	475743	457960	617824	502556	524817	571097	553750	547770	446981	460929	529400	560094	524690	523144	567112	559984	561761	570077	627777	507784	604863	523755	525718	546975	462398	516051	587919	541179	519335	558455	537145	516758	552287	568272	472622	468276	515707	560904	577025	463178	520981
107.95	129460	122944	135790	117585	92262	134558	155551	118414	144004	189071	157756	151176	149682	133897	135716	117564	87219	137366	131345	120793	167365	96772	182337	160626	127179	137391	136335	149718	150455	113405	182265	205668	142547	139100	140960	137441	107998	162810	145517	171379	168357	144085	112571	170917	138808	146310	172934	130139	129415
167.107	1204433	1371981	1113425	1111067	1207879	1301366	1252551	1005602	1093811	1279468	1301081	1244794	1221657	1279166	1182324	1113142	1145730	1147327	1222383	1167483	1179121	1301484	1145470	1048556	1030240	1242901	1184772	1127973	1259849	1163042	1072038	1226863	1070807	1040543	987385	1115331	1093004	1195640	1019871	1183696	1109409	1113100	1059328	1054732	1158575	1069890	1025132	851935	1095720
97.0646	280775	229261	357321	293817	270243	330560	270754	290304	262582	269863	201855	231138	286396	315265	299219	304911	310436	320758	324620	275780	316081	335241	321404	349790	226273	277914	328985	288550	272884	238683	249413	244787	342375	312625	237523	201333	240831	278941	226710	313117	313179	234586	249794	226598	286551	276507	246508	241495	274593
162.055	1549802	1590141	1634568	1639587	1560057	1424918	1401204	1554443	1468671	1693258	1696229	1626749	1233313	1540502	1343529	1494521	1462986	1484230	1480487	1516646	1564110	1632922	1622143	1509500	1422151	1545720	1418602	1326178	1310887	1382470	1451865	1307130	1452682	1473536	1393547	1238856	1236071	1314428	1226819	1429585	1260583	1301121	1358011	1215671	1319505	1316634	1302727	1337707	1404767
88.0755	1025413	970417	990885	1076693	1074464	1028944	1087867	828109	1067268	1116508	1000111	969084	1045005	1006583	1008851	1001079	886762	922430	1066641	939472	995996	957212	1102870	982241	883897	1085390	980422	862900	948692	836880	1033373	858469	1020647	1090505	924969	1019106	978673	837840	902233	873181	876728	918193	844664	910489	936315	902704	919512	838864	869205
109.101	550807	585054	481004	540480	539564	507131	428368	534092	617653	494454	570172	477165	532393	522995	520325	504326	396340	544653	546369	439329	516537	550756	541573	511564	523827	535878	440170	494352	535645	502462	546841	464576	408151	520225	482326	483147	419768	455215	428499	510293	572879	451875	385720	535676	555920	482005	403179	466883	498307
115.075	930643	927101	919153	920843	875322	979710	956962	795466	991528	895855	993401	896997	857007	823115	894023	920862	883784	937699	908733	1010462	971864	872369	971339	771642	783918	864209	797143	939561	830055	781162	907847	806795	891430	869179	810821	917996	749231	859125	836963	850518	863410	873830	829783	789273	843471	923969	768464	810595	803933
667.176	2255100	2262580	2395990	2054722	2271099	2263964	2040490	1982762	2061844	2426066	1962348	1833053	1951030	2129175	2030892	2167306	2011592	1901987	2275228	2123895	2340145	2363551	2163819	2057478	2005910	2274197	2154484	2015057	2325600	1884104	2340178	2086724	2340334	2041145	2270093	2116118	1780692	1880345	1984879	2090393	2048678	2181095	1929554	1972230	2044692	2099265	2086785	2006258	1962896
125.096	818312	808901	900404	764299	744331	807273	696618	686874	736177	706266	780324	836988	751557	804380	839360	820371	810564	710488	835566	817360	778981	904804	797409	845731	787105	711055	628381	827225	876024	792615	852948	681758	741995	853092	769442	765364	659951	728316	755487	735425	732856	790664	711219	761145	735635	774335	740145	645905	789550
135.08	921839	1114023	885300	928794	998112	964398	928152	985795	981340	889113	887409	886805	930107	909073	798075	864780	856298	951974	880168	970461	883499	955706	928163	979422	952479	992889	1005187	805790	936856	820173	916390	831825	987748	997302	939580	948371	810647	788651	990297	763600	907985	1025250	822326	920612	904008	960084	919298	982129	800982
79.021	503906	477009	423474	446423	601192	534262	390626	535790	531872	529962	516914	479175	480293	469363	575086	381863	585527	461423	559751	442216	498711	607621	496964	535096	477878	481857	478562	468063	488979	464919	423449	455465	523784	570784	471342	485982	523203	506269	453866	432995	399171	472019	408942	454840	450550	419494	514373	501790	533578
183.08	1440112	1368080	1455868	1253764	1697291	1473240	1316178	1321283	1420548	1414075	1571359	1285974	1373431	1497719	1267681	1412620	1409397	1350183	1509421	1538691	1474888	1459348	1492553	1405246	1397274	1570038	1585046	1404028	1624948	1372311	1323450	1360524	1312728	1380260	1464238	1326675	1371019	1350129	1293225	1267572	1474858	1411327	1361797	1408714	1304452	1505273	1521820	1385607	1259413
131.07	315585	330479	272278	347889	363445	319889	325812	330900	318143	310661	314368	407057	308317	375537	352992	377247	360625	357116	331542	350432	345492	354428	374058	322570	327328	368412	328204	330560	373530	358870	376447	277861	288832	337463	328874	332124	336123	380160	249452	322907	287563	307014	280036	309940	336164	375838	277800	265801	314228
179.107	809904	845039	829498	762631	881704	872106	833160	877340	849239	856004	834973	688885	687133	760640	953859	846462	726449	815603	828653	885900	753140	856671	900066	808815	795286	910644	783679	842658	792687	694469	898945	772767	886286	822987	879860	866848	821939	845301	874505	814829	847803	853268	846341	793839	676412	913869	828795	819480	783764
89.0595	462524	441968	519066	490905	437463	542732	457802	477158	404994	431915	413150	457794	420723	430911	404039	419277	374614	462922	411174	424858	446961	478324	397665	432563	371466	420023	471710	365720	451242	385968	457359	505304	427297	446312	391118	391674	471486	361168	379842	423017	451477	404756	437161	414045	412343	384824	397738	356916	385332
280.162	700437	630247	632015	617170	725258	664265	736614	661285	660553	676672	708436	642360	699010	613986	581817	640074	669485	668843	677562	642063	718345	645875	765054	631143	580292	649311	672793	643657	708899	631828	705399	656470	611369	599408	740505	624544	661140	597543	595686	635445	713534	577199	619295	652237	578125	744830	626224	587439	722594
195.101	1187232	1492936	1072378	1171456	1392606	1163963	957146	987343	1268047	1161906	1221559	1083974	1137599	1212740	1060776	1090519	1134508	1088245	1211157	1149019	1246819	1288848	1229361	1056691	1183891	1237810	1180655	1213632	1224318	1114349	1228361	1011129	1186658	1200349	1118743	1097455	1056814	1100845	1295796	1201429	1160314	1217687	1127437	1213769	1287453	1227672	1330677	1064637	1119725
176.07	1517276	1525268	1404986	1339919	1565939	1432136	1396870	1363153	1194460	1485385	1376368	1315271	1291824	1517048	1316526	1368916	1297831	1365480	1444759	1446569	1365505	1408790	1328513	1433519	1193445	1391120	1350842	1427217	1439976	1316606	1532152	1313903	1423321	1309825	1369977	1315722	1218405	1303889	1263827	1152843	1310496	1293099	1188772	1360293	1245148	1293361	1410518	1232158	1224291
133.979	24861	0.01	61846	0.01	0.01	0.01	0.01	0.01	0.01	34577	32481	0.01	0.01	26010	36358	25593	27825	55300	0.01	0.01	0.01	27671	64461	0.01	0.01	0.01	25238	25676	26294	54272	0.01	20492	27940	0.01	0.01	33427	0.01	0.01	26920	57947	19016	0.01	33844	56218	21856	29633	0.01	0.01	59262
161.096	765087	819373	679454	722979	683232	681326	647493	689033	823330	716167	679863	757840	673446	698475	706775	737687	512900	822382	757513	818081	725573	757153	674876	730437	682325	767129	800203	678139	680398	695309	712828	613880	604934	753969	673692	616136	685529	659532	744499	597257	659977	714750	681063	691217	598662	755913	715999	617017	661264
135.946	236264	298874	299757	334491	351869	351005	264743	263345	255370	260854	252720	289856	272349	285593	282423	280693	287946	252820	267875	284567	260112	283413	290114	342639	321281	345745	380628	293679	343782	349793	388876	274410	344139	294676	368118	297166	303923	343427	360384	278179	314182	334480	281628	420652	263628	269311	341721	342269	286746
137.132	599621	501201	432016	586348	519428	508765	442430	532764	520459	524675	496245	517624	474587	525341	567360	564416	435126	505110	522016	536978	544021	517818	492358	449911	489190	477087	503411	487652	412677	457683	532613	366946	502920	486267	475058	512280	431358	483911	544294	524882	549088	522306	451128	440212	463379	492854	526737	414951	488851
281.916	72751	95363	81640	67916	73563	128430	119380	105364	106709	142290	119894	128491	108751	141398	97020	135675	117907	73021	111624	123899	118497	118236	143646	136391	79981	103933	130748	129460	144448	103420	168630	119751	127513	106759	163146	192718	100535	156858	157083	153790	159050	124142	137919	183661	172571	138340	146626	128156	201605
145.122	448385	499871	504376	521918	458104	502464	580245	465903	505534	417648	530520	502917	455797	517200	423943	461015	470715	466838	453272	457406	550370	463754	496301	454104	486147	482021	512495	475479	494035	454263	511038	499818	584887	492718	463103	483257	474110	480892	527984	544676	397553	445636	409920	382989	481889	469619	492884	497784	552045
95.0853	364256	418178	337764	371502	382361	285307	326999	262578	347352	331037	308129	306791	400790	317430	329259	317172	304273	352708	356641	407555	315220	300850	323940	361974	294893	322149	419429	336467	377851	300093	333330	306319	243599	377228	285589	304094	299574	341313	278419	223496	384977	281748	228408	349769	348240	291189	310681	270641	290443
184.005	1200016	1199354	1261787	1174770	1353511	1235923	1280630	1089387	1131751	1346359	1202551	997444	1046715	1289008	936883	1088634	1248910	1122330	1241995	1085135	1072342	1191691	1148610	1169964	1001301	1164858	1094818	1053728	1110594	943117	1180323	990941	1012328	1079087	1086722	1106908	988276	1040297	1058660	959317	1021049	1055602	993605	1028919	1037073	891156	1077279	931918	1079026
123.117	476769	571011	558438	489938	544102	490610	566405	634801	566545	494114	595734	511328	530975	575502	509112	571510	581872	612732	505547	567212	554555	550182	602288	559619	437143	587572	613757	482380	555622	536951	548384	546786	487866	438352	574180	540921	503328	590391	522841	444558	681042	581388	507894	564794	487877	479345	524910	469794	557920
86.0598	98042	128399	112243	110219	156390	135391	165681	151264	161642	143476	108462	144627	180116	154833	133439	166046	136977	123502	120511	112758	122730	175305	129196	134926	100463	153259	131963	148440	144477	131417	91828	125828	190943	110941	111771	151831	104359	122893	131370	150451	158404	154504	165563	119535	122830	109549	139295	85852	174795
271.263	477308	402299	448540	423974	380725	417769	438091	410874	378502	430505	384830	465211	396323	408637	465454	459300	396140	390874	447443	416981	433655	459504	472015	491132	359121	421654	485291	462802	449910	448011	439775	437469	468979	479718	389755	503840	385450	390019	366222	456534	425631	446171	420695	508198	531610	508329	464459	508141	471699
130.086	160250	114178	122088	179657	174795	195255	139328	170155	149740	205643	130861	185773	137796	170668	140197	150550	112153	133028	149095	154188	133550	151530	141282	142638	94404	167929	131999	190303	150389	120706	165475	193457	106393	147363	187222	146490	146310	132248	108197	147284	133973	152472	135205	154528	186407	143540	134877	177892	183373
298.082	456809	440345	456676	456601	482891	468436	508109	410753	463725	386069	389330	462418	307866	523658	335675	541625	524607	348438	408504	433036	399120	471965	429209	449442	426654	388932	487932	476440	479088	394057	512889	394026	460510	446083	469632	410053	418024	409208	405563	403132	466324	435335	364322	371703	401621	483400	491795	425894	371081
183.013	1184415	1190093	1217187	1183949	1106024	1127418	1088596	1111274	1094943	1122363	1179624	1071212	1102809	1070236	1064962	1161960	1038909	1052506	1079196	1204205	1116824	1095489	988911	1122060	1082733	1005630	1016823	1014352	1104347	1028098	1184249	978838	974413	1065118	981633	942434	898660	957503	1023827	1027473	1033831	1146535	1072915	880567	969745	1067258	1077532	917710	993649
159.138	496930	407985	393598	379916	437898	428244	465470	382420	346518	381765	352796	383949	367581	381107	443744	371113	416267	422515	464243	420659	418054	436294	465359	383466	391748	368507	490878	366933	352873	406090	472079	402031	486034	337847	353702	452254	405779	435624	378000	419619	405489	406982	348468	414226	349956	453575	403414	351873	421852
117.102	600303	695223	623892	631933	675128	661937	644316	505329	733195	616578	699706	665127	594682	631480	593154	607758	516226	585609	555483	642612	660080	608446	626812	530819	589416	565447	556303	510506	645018	543331	617514	544356	594024	627825	630253	585024	538374	616729	538395	503158	609517	632575	614699	603062	591160	614598	624892	554870	503791
275.923	558252	626058	622304	540424	591408	623016	519774	591604	530139	561101	658668	628446	597996	539029	578995	634092	582257	616082	555076	584984	559239	687138	659378	640435	631136	666924	614637	626052	609158	548220	732514	638345	670741	667414	662162	681204	508242	621504	543964	581047	581523	753695	641322	568827	686836	592583	629708	647112	643923
133.079	147816	138128	124468	202988	171338	197244	139737	168437	204996	188247	151864	141259	133724	156254	152396	235604	155904	150909	142705	178138	189029	119107	208705	150143	119441	200149	160298	135100	177623	182172	184391	198340	184365	139197	178512	111668	133885	80115	196719	176117	149370	175209	119612	142059	147203	172047	157816	141767	194873
128.079	425819	468723	402361	372213	382356	463089	434429	376486	461555	450043	383405	361241	387251	398143	413945	415545	407380	439537	429847	325110	489110	419822	361398	349799	388848	430062	352449	378468	432645	407133	397783	383719	399184	396125	452436	386739	336004	385862	407474	409318	386786	415219	397691	386632	394913	422341	471257	408330	359408
257.247	520512	540519	605500	453361	625674	559807	508296	607867	462050	456668	571658	511776	488030	460612	426683	546689	413121	510795	444510	425582	506584	555745	525809	492565	481433	472053	462156	502841	413810	563988	510292	392603	546400	448365	528661	491979	526530	488212	582194	542950	493859	472112	539270	580014	485044	560057	517430	470133	503607
130.123	244927	196987	244569	192822	231058	221416	209844	217420	195737	263429	210576	206133	265728	252520	237066	236539	242008	212128	221769	285613	260837	213959	240033	250650	241269	209239	182335	234343	264345	235492	242298	270770	226138	226544	277067	247113	243081	195231	177416	200709	277878	173721	181746	210036	184250	174513	205425	203161	215417
181.122	874419	1082925	980713	963150	914985	1043148	1016404	939907	928473	905570	929966	974048	818938	976399	995961	944789	973428	967182	896625	1002652	896972	1058942	919505	874630	879822	989492	946323	878731	887395	895221	897008	818453	891036	995337	802978	852059	865833	897890	931837	853047	923330	1009281	933910	1021751	833560	937392	927976	867563	923693
122.068	202013	160833	206502	194113	280102	154731	195668	183366	221676	207942	190822	217459	200983	180193	185759	177465	207090	198944	174202	169376	225382	146537	212423	200952	157166	208813	178149	184960	160725	164538	236152	214034	232805	119618	207307	212314	225937	213948	193838	172564	213455	235228	221242	184092	186936	163230	254734	164354	204761
95.049	195828	225992	145090	226999	211277	187984	170714	184985	247539	194856	189396	147008	225242	231628	234235	219576	185871	222476	156604	185859	198495	183625	155392	152575	191985	190687	182705	152255	249434	188853	141075	207574	190617	198794	171068	211325	170845	223482	222946	201390	177657	219901	191471	226075	180540	174296	198913	193707	171550
445.12	4786639	4523385	4549898	4581367	4805879	4772693	4508443	4128327	4289130	4552138	4522651	4178433	4125343	4156830	4007652	4196859	4070736	4008357	4109392	4335407	4237770	4543672	4317960	4128404	3949916	4095303	3842541	3911184	4058399	3530458	4229281	3788644	4350974	3853975	3949462	3835081	3311663	3637121	3989285	3534455	3454842	3982839	3605757	3658777	3588550	3943897	3372406	3596612	3588818
204.102	681314	768125	726690	635207	753383	780643	695195	675568	692755	635206	695869	731156	789282	720415	660148	782217	751337	734811	721117	733691	771279	678759	663870	738723	678757	702802	777795	553906	782181	698362	741369	639931	674794	677657	724839	708643	667277	735902	639230	717165	657496	769553	657639	668930	678284	739614	706343	743200	634697
299.062	697495	627650	634352	530650	775853	640743	611954	605277	549370	651054	651939	624626	522138	599645	578883	556749	662331	633946	545736	602169	627933	651817	528850	600912	682592	628192	640248	738284	644239	503649	652435	483762	644487	711487	636589	612629	497890	627064	552305	642031	587508	725173	641191	585028	533461	589822	636330	592117	605649
126.998	87542	147100	82494	100074	141467	162685	145103	179173	113424	107166	108687	130986	127035	192095	133810	142635	180441	144189	151721	151936	133997	145152	149734	136416	135569	149841	179419	161484	172638	103936	157984	157332	129530	125262	128939	170343	158858	108704	107328	148368	132364	214322	145217	156424	131479	130180	166399	131584	110101
91.0541	206263	244726	180554	218418	173683	216453	170659	193551	239890	151198	245244	197337	227337	217105	238433	233848	170533	190294	179571	192479	194499	146058	210353	166579	210466	156907	251577	172060	195402	191390	198511	208101	143123	227174	177845	187168	191804	175791	161957	204985	190861	178401	191914	210099	247502	199897	172531	264589	198975
203.128	916607	844922	793280	740149	836189	831722	806221	728084	853610	795472	806425	867370	888719	852610	773812	913635	739072	794342	733448	801211	716938	810469	836788	810752	764127	840174	821452	618522	840597	732293	816692	831388	759965	775676	735957	772244	646190	735594	821087	695035	817850	712713	681762	852892	732002	886727	746280	876791	753504
165.091	546464	566242	444554	439916	562468	519507	492637	558983	536007	565293	523602	536418	447077	512320	490142	526066	501048	498374	483288	434189	531702	524851	437119	610562	477339	464463	490609	475486	458666	478009	439327	408712	492729	519847	498937	522729	429744	459074	427023	400838	482267	460901	443798	428674	506930	503719	524938	487738	440328
116.07	317312	285444	270416	321640	296692	311839	266633	306919	264439	251805	315781	228081	227680	262911	222831	200009	212929	260575	251267	229862	245619	212853	313760	252233	287745	252748	255476	228372	249327	290659	318148	272595	261332	269144	241996	258380	238505	263416	279889	273364	310847	221115	263173	255843	234499	237460	241761	190395	294275
224.063	760907	786903	811294	769212	911760	744500	734526	832238	735792	835676	763542	707447	867195	991014	573876	737335	742832	866795	827043	879562	810121	720914	809838	864539	778858	850501	813115	736410	871414	883746	896951	707519	829765	855542	781482	881269	744780	735665	754783	748326	771077	827151	695626	785469	743283	816138	772858	678832	756131
146.96	295667	271806	259969	238646	303000	287151	254800	236296	258101	231890	259465	259739	195052	241632	224772	261886	271949	224231	239264	279606	227978	253611	293317	238535	279699	258169	278756	268395	231730	271597	284360	221167	231513	252445	228411	268890	224436	270476	254142	264345	305321	268313	252852	303605	275361	332341	232137	278534	280484
223.133	953683	880072	878946	1029479	1002458	974053	873868	873705	941414	889940	957922	880816	893175	905991	1004481	875657	858092	922219	867956	1048910	952065	999362	907772	965984	783684	974442	857817	895294	890265	962973	999302	930627	956858	965905	860773	853709	786308	883578	852459	895766	947783	865698	851299	916480	836768	951476	1123251	933694	934426
171.117	667562	554404	599781	516038	646106	513243	590489	504445	589320	582791	606684	536503	559216	595237	548981	664371	585360	555018	614264	531928	651863	545073	579093	579135	602634	590512	617373	620665	538438	579187	576879	572042	612580	564132	603949	529295	566932	619102	610432	595721	630613	656053	527789	585803	589142	637742	771705	544153	632409
107.049	375656	357544	347947	347743	327883	335129	385351	329899	353895	383576	321415	365573	323865	379871	408557	368266	281830	318263	324320	352522	390520	395155	365712	299523	357967	376496	355257	294266	393773	342152	304941	320558	312049	396636	299207	405347	283451	307457	292095	350302	310826	371369	344377	331087	354121	354593	298303	292851	372306
185.19	847198	839035	810840	765205	820732	749141	819766	692969	718573	815100	921244	756660	752188	836182	816381	920818	819102	865341	832635	702688	861859	868074	836622	847164	824186	836855	777233	797176	842807	805781	743145	741569	839307	731581	756054	820764	776433	640082	634010	788239	826796	708934	726704	788330	711837	803660	740822	740123	763092
269.211	339407	393296	339736	351725	280677	289590	401387	278545	307011	357254	340029	334796	319490	361645	264356	312732	386347	281299	317998	349063	319803	399463	332556	295025	274197	352252	373846	338167	378193	340836	278428	262835	372713	431267	292082	298052	283902	343866	364807	345826	328179	371537	360352	367157	351271	342437	319999	276258	344759
103.996	0.01	21644	33065	19735	23925	15236	37969	27540	33270	20773	24666	31871	0.01	34665	0.01	0.01	33691	32842	29022	0.01	27783	17426	72556	57315	29503	21139	28101	0.01	0.01	20512	21220	13065	33170	75437	0.01	19283	55990	19006	28162	25958	18798	50191	33368	13912	69674	67731	28566	67430	0.01
153.054	361861	273444	351202	311964	357694	399771	305644	346211	364369	385384	376322	350775	306674	266294	339521	376640	377633	321231	345278	399769	333620	389929	351896	399772	342458	388708	353021	306123	394070	316394	372892	333927	379222	341249	335830	318077	324318	299016	312912	312782	346050	356149	358972	334325	362191	419400	305871	333252	332926
117.054	278953	252651	192927	242300	253922	286903	335899	180343	253130	273704	230477	228329	283661	295021	286790	264103	260659	257760	267189	273020	288072	307612	271101	204488	305953	278402	251621	234396	230439	299328	278977	213514	220459	199766	287979	312474	264538	217427	283704	237231	267207	305900	230441	280537	192289	306615	318110	244723	246805
125.961	422505	413207	398788	468751	426727	355797	476906	405382	449631	418889	400322	505820	514888	531905	380045	466603	491793	463113	425869	351213	384376	452314	457008	502207	476003	448756	505424	472703	522625	451432	538571	496116	431143	482632	370957	423002	444330	396790	471719	401790	440903	450815	385158	435832	428085	471653	415539	463870	459307
205.195	619066	585776	616781	638158	734057	652402	628979	650937	646471	597434	571957	608281	588327	572670	567785	548269	602684	620040	601002	672578	604133	597540	611456	689793	661796	653949	555623	603842	700059	583914	712182	603379	710829	581946	557274	586630	502615	635766	702693	607380	640178	613521	626663	609405	574703	699797	593141	548494	644869
182.981	637847	691772	508955	494158	681635	725743	698254	526349	583052	551757	610677	585745	613641	584415	557320	599224	536567	677583	611326	644306	636936	661056	620846	554604	586120	655005	591296	590591	637823	610508	742825	589000	593235	716046	593686	658354	611770	557532	521149	617327	584819	639744	719720	605902	656926	677799	696921	693642	713839
167.07	275806	394883	344273	289403	351160	379737	319671	370343	288348	353836	378752	337103	301067	428357	378961	282187	358407	342857	360331	343050	282477	381601	298977	348706	310132	360453	262890	334954	276512	344933	363192	282018	328464	311574	334215	376529	325859	313619	366209	322455	344329	321615	386100	331403	302786	362282	313389	294946	288154
190.966	402616	441198	371208	414517	483208	420487	344252	435663	395083	424635	411782	404370	402408	456539	419576	394346	438741	393092	419985	383173	409128	418727	416457	453382	471741	424892	427175	385311	404564	497087	427201	291976	432472	407172	451518	442623	414788	419812	430102	426936	394824	427828	407268	464181	551132	453412	436814	428365	513975
147.08	292443	290437	320148	323054	363794	386084	348641	294234	353388	389486	389967	317893	289518	302950	306594	281440	288272	340430	281806	346430	399349	286851	315450	318072	327258	239808	329054	302642	271173	261050	359611	348515	326986	373142	241634	327413	292541	278503	262375	270744	332939	333964	256356	251218	250044	270897	313703	251908	354810
175.131	531470	455170	532492	515790	541234	561949	459941	471055	492556	448768	456241	453835	528328	462906	485411	543399	468156	503136	517658	504358	491766	472431	526732	462270	389673	471484	443228	428247	441508	509137	450923	464431	496144	417101	446117	449094	394659	428892	429259	394306	424945	390767	415290	462464	440322	523675	548345	363239	500068
201.112	518825	450986	473325	519290	520374	560186	452591	504324	467197	361849	492131	483945	456827	532142	497947	473529	435704	423797	427831	557977	466691	488390	509219	470798	493548	539217	509409	446002	493533	536623	515129	421229	520598	450847	501445	502894	425938	459087	465002	374597	473762	550904	488964	474971	453123	551985	435228	477418	466852
137.983	0.01	0.01	0.01	0.01	0.01	0.01	0.01	0.01	0.01	0.01	0.01	32069	0.01	0.01	0.01	19682	0.01	0.01	0.01	29956	0.01	0.01	0.01	20561	0.01	26198	0.01	19995	0.01	0.01	0.01	0.01	27827	24841	0.01	0.01	22895	16839	30858	0.01	0.01	0.01	0.01	0.01	0.01	0.01	0.01	0.01	0.01
521.135	9982096	10055696	10413639	9810038	10515078	10442777	9907759	9322882	10024498	9602544	9921995	8982515	9354429	9738678	9384887	9783169	9393215	9221820	9373882	10314485	9881460	10219392	10091073	9391614	9486443	9722206	9416578	9257250	10119881	8286967	9986737	8885402	9495762	9329804	9750199	9360541	8279117	8952940	9410728	9321812	8817507	10069539	9186860	9259174	8919294	10015202	8652574	9454274	9224177
150.091	193743	192910	227897	204205	276101	203970	222339	265303	255013	155234	242994	215220	208098	190749	220241	213761	165147	219986	192741	285181	242359	225618	239433	262062	198864	239467	169423	215795	177795	211343	195220	179355	215478	159685	207976	252933	186302	246071	282806	207290	207157	232311	169259	222867	227964	201036	273400	221281	215776
157.086	252700	334005	304118	295750	255230	340639	294051	295795	289898	331870	291076	261719	272021	311616	351725	347869	314796	259038	225423	283902	218883	376274	275178	315187	285951	377000	277545	342305	295571	330058	322223	284227	372877	235195	265405	258169	250294	353440	270731	293477	262684	252033	297892	324846	255077	279260	268636	289871	297710
261.16	257101	267132	301352	185995	253863	294815	214663	217022	207747	202652	199156	291024	214749	182558	220865	249819	266750	269654	246121	260168	206489	252342	190248	290392	234236	287852	252425	246076	272769	273571	328631	259271	236725	259975	294818	224154	221157	186974	218725	207493	312567	285195	212595	245214	211732	235321	225134	294923	267201
287.222	369396	394210	358072	369466	369896	432953	316755	392888	339047	350062	348390	368764	365086	333991	326182	333242	348487	345848	369192	380334	386110	328881	318982	385528	296255	323380	275960	313333	399692	317163	387910	321817	356542	323610	248495	306638	284898	346228	380772	261408	322091	338012	325988	401763	262669	321929	316092	300321	398786
133.101	411784	336234	385115	369450	331393	355031	358187	395051	312699	357900	459951	348273	361369	351075	343893	316478	361842	302546	330859	292562	363462	371670	327048	422574	316180	370448	369844	315442	353547	303877	341871	289027	313168	322061	360015	359013	318629	295875	305805	299667	353260	286511	307295	373125	276282	346343	323551	337541	319061
151.075	396366	396223	327379	343269	373656	416440	361205	263330	332249	312469	404019	365190	290661	323704	338915	362453	351046	349444	389328	333578	376034	340787	294910	293507	324405	376806	365831	289419	303489	300559	348365	310870	455177	329938	337836	337318	318582	367937	382081	332002	324739	267829	359917	297797	308099	355929	419937	386547	316786
536.165	445803	507609	483241	490649	538670	504373	545535	450201	487971	454093	455357	393848	588022	417237	418305	486822	472103	475096	387026	385982	506073	426293	515536	487967	429014	422890	438714	428875	550434	390782	483249	382316	385242	409509	440089	375746	363753	419415	474200	405474	448262	497356	390193	445569	362195	531114	423752	429343	460676
193.087	757555	846070	727108	820049	863227	680670	842432	802099	709556	810098	805932	789509	751173	760810	758163	739168	740179	677845	675335	733556	760015	693595	736061	740232	709028	837815	740078	808770	715512	718808	790331	642783	782932	728054	672895	714626	621463	654761	606237	695379	788883	671251	657447	588356	733591	615278	672823	622702	610618
180.943	318178	303008	318339	348264	317701	366447	337180	349289	345146	354458	280658	349493	254221	303981	364115	341133	300970	251587	349245	398481	369503	395511	374098	327648	249321	348875	378000	380788	326107	294749	377716	354921	350132	322706	336840	412110	312019	378848	329978	285678	320168	359674	332779	350995	312369	430343	322388	302903	402880
103.075	218325	265575	178257	200886	216414	188001	221311	177292	187872	275349	196864	153709	180538	152971	227497	126043	193949	219723	166259	196355	160146	153124	205230	157617	187317	218061	204293	174443	218604	167739	200538	109415	200953	177939	174686	194539	202515	195186	170274	189401	204942	203953	161333	206900	191352	208970	177291	160161	204496
195.174	502831	568810	560820	473026	594493	621963	540428	556831	596999	520694	524214	562651	523007	669862	507499	567647	623804	464837	521461	593305	530748	607403	566409	594272	574435	683023	484092	508386	526020	577068	673030	502381	656010	560136	556340	476302	472972	598756	600847	450996	521635	537005	497039	506178	429070	549484	542816	488643	560162
174.985	168544	128034	184632	141182	156970	236754	205865	129275	129535	189538	169083	219684	138849	183357	193166	186587	158787	194863	161918	206992	168542	202445	197800	152358	196815	160041	106309	208650	149863	170908	212515	160926	232572	181778	174268	210711	218897	171112	201778	165104	247612	168159	204601	253916	180516	201548	172693	189678	167927
188.107	434958	395963	440968	448215	442159	432080	430820	499823	503664	503428	488979	417054	345582	412220	431280	459781	391832	364781	448547	434918	521004	488528	534961	449090	423344	492524	429005	447635	495125	395628	437030	448314	487461	532445	415635	375405	438061	371369	449057	441476	444628	468535	411451	458582	485722	534409	410734	343241	450379
90.037	101499	93803	101282	78497	103987	117261	98163	84905	119863	105902	65371	130706	117931	99500	80129	104597	116680	112774	101498	101619	118336	88800	76983	115550	105386	95668	115290	126311	130723	109278	71744	90201	79411	112220	112408	92747	60695	88234	89769	72867	72770	81077	122729	76398	111130	116794	125653	103552	121256
129.127	876682	901863	656182	820990	909227	812653	887774	764134	838673	780208	823164	745468	857707	858732	845001	793345	765298	788454	874437	788978	858233	874263	795979	882034	799220	782450	806951	826594	807776	775019	756418	817674	885116	793437	781326	676386	793654	798019	816861	762540	813217	755331	621487	870280	786445	729318	827601	854526	736492
144.138	193187	266034	183054	228423	214814	228899	209179	204969	269118	199779	198075	197043	191332	179470	179260	192203	179649	192128	181768	176369	206758	171590	239369	190282	200950	208750	230795	215255	202259	186764	210875	159151	193114	197215	157869	142749	228242	154815	168148	197062	260578	229062	167811	192740	207533	221835	142071	118529	159781
219.174	577709	662624	626134	567202	602456	612185	558964	630722	565841	559485	660229	560030	569726	567843	592440	592398	581507	541834	582425	585856	470485	554996	574932	530006	560622	597426	534845	571420	596568	600635	682839	536231	632343	554205	661418	591696	451346	585297	513589	636113	474576	629720	556693	507144	505832	646181	558733	529684	598156
259.242	299781	266016	257951	184120	242783	259289	199594	280831	237589	235801	247507	235743	210793	198189	237459	269744	237740	227499	211589	230427	261606	205806	244080	260699	244075	217489	248066	201650	195116	218114	261855	263523	237225	209978	278599	233214	198138	183066	243797	235812	256744	243345	192785	244844	261352	195264	232709	213759	210139
150.112	285410	265310	310530	307647	402726	290176	299440	346702	350768	327754	320425	272405	305504	328158	307363	329847	299355	285282	309039	293968	412689	309668	392940	317289	327185	299734	319136	298490	311854	312651	299277	354877	352767	333606	369018	322302	337429	308922	320703	296205	273172	361350	349840	281633	324979	378875	315815	344728	289040
177.127	386233	443854	363250	390367	421156	373162	342734	404438	426705	417752	419704	370704	360078	388609	386394	410498	348492	384496	433425	413285	429477	461020	347766	380231	400189	460958	381832	409512	493492	381132	404691	376419	314720	435638	287959	488001	312497	356217	324709	362266	352503	394403	385981	357441	332598	367058	379632	313742	404887
335.165	443135	529195	382528	518680	543885	455646	390586	516743	388038	426088	479468	375711	404282	478367	414632	433560	458349	415108	469655	495794	366443	548384	487834	494471	423437	457872	450738	434956	439979	476542	485070	334172	473741	485892	436434	456080	407455	425725	420758	471855	501236	476343	369180	410456	446731	485371	470390	406062	478120
115.039	195465	129130	225458	166421	182578	131289	197567	169668	191002	169867	212899	133110	157475	156411	160241	124001	142109	193163	185413	155599	129623	228822	130577	117832	149627	149661	173382	205946	174550	110806	167874	163072	148212	147227	185889	202165	161517	154341	155097	124628	123596	162701	175804	158116	102169	151589	186808	163772	180225
168.055	278644	354055	273428	336099	289931	383173	250244	272074	299827	283517	370081	307144	257177	332398	301797	321857	281690	290294	319023	290255	278526	327120	254518	256260	266448	296257	282390	232601	361717	207045	327071	308598	318245	274333	299103	259645	204855	276674	268268	305002	274643	293106	230716	274026	293914	264948	270093	257899	274436
116.107	175654	125798	134155	143157	168490	156429	139678	136556	155855	168861	120653	127442	128563	147580	165005	180980	116616	169154	140693	122120	130492	161391	125367	118424	116528	157479	123212	139896	133076	146900	131639	121356	137001	118516	112888	165883	102679	164412	136047	141426	139777	106392	107673	131217	102641	114892	143997	111443	116814
218.117	429748	426199	368300	405735	506650	446473	378333	388897	387427	463528	433662	327554	390589	413407	463618	484058	436214	468721	459383	498023	462896	419478	496906	380756	478819	460644	483843	428770	453125	422327	508932	459930	449767	369945	445339	449277	407732	396464	338910	431781	401412	471799	463289	404632	482107	372376	421260	446245	474580
225.06	574087	533854	535854	500960	610061	474504	597580	601746	457041	602962	523392	462183	446478	466001	483045	573503	442360	528558	606537	493788	454360	453239	539003	526674	522875	583204	529043	485567	514398	368573	510115	503969	510300	535181	516123	540080	517021	434541	495758	460596	505614	556854	462152	505662	530878	498439	543912	503864	491189
313.183	370280	363431	270224	299177	335289	343748	313889	303483	294337	342683	372187	309150	308867	298272	340744	302799	336875	298489	336418	327451	286878	385578	245802	371086	295377	340322	326364	288543	387660	306334	311558	284170	322562	336890	262087	360931	278287	405129	390844	311508	377221	290446	359770	345190	267731	370152	361332	311749	327289
271.227	269065	210194	225632	257925	237994	200140	229894	216171	229706	227804	174429	230504	245335	236971	220487	175679	221738	206418	235743	223326	218064	240167	294465	257416	185160	166090	244932	196420	279056	242518	261490	181295	250026	264005	258473	237686	250057	205819	285118	178354	212004	291751	201816	274091	225112	267380	193160	249478	169214
173.154	249120	384562	369133	351296	348267	377177	325206	308950	370939	400667	369274	342004	263720	334219	324429	302792	320293	308565	348048	345582	339942	322873	306897	372609	331873	322746	306219	385371	382248	335135	379202	337528	282574	321537	368637	386989	402971	378149	361527	316197	362407	432630	311378	306284	398384	392791	329884	344509	362748
192.963	221323	289250	259599	262405	322814	289075	231075	219405	225649	251856	226573	297889	248287	313653	233769	237116	246357	280894	247833	264975	266884	295780	234291	227249	296983	280313	249325	240071	309874	272546	297451	310673	286524	260345	279812	329354	236479	261224	312057	285608	282424	267712	278759	289674	263048	276087	310972	279415	291882
138.991	477208	460054	447334	395814	472443	498009	473152	485891	509242	476952	498185	424271	517450	497505	431266	487111	404697	478968	449352	451449	489376	438715	537389	418315	434526	465762	431823	429898	496781	429999	491898	471742	499557	425551	396571	450402	380940	392829	407994	363436	482464	457571	419369	544938	451380	573168	504190	401968	455709
197.153	426347	430869	381439	427503	415032	462937	490826	393797	426490	377150	299960	495844	355887	444038	472456	459714	450659	394067	410177	411975	394584	431621	433452	408172	438958	465596	503795	433121	391431	386028	429772	361616	367900	394331	374884	454340	281787	383068	337367	394077	416660	372986	394525	398051	303542	412542	414406	330636	370054
171.174	442126	459010	385989	351176	446861	428797	332362	368078	428820	390690	369533	295756	381569	360235	335510	322671	334570	348352	427354	395915	323415	387364	328986	350175	341078	407656	343809	298681	366723	403643	346706	342265	374388	342837	293989	363014	375194	315355	357338	387212	319733	333753	369617	331096	333908	321709	402296	323347	277727
146.089	562097	525952	512095	519871	556969	547756	539678	507977	534118	410172	545889	527109	570311	490717	602939	491396	422238	541026	491167	437164	482551	506005	486745	497409	457485	574861	476277	474110	551042	414984	486121	544330	558218	555341	449882	517330	417735	396071	450010	496555	439661	450825	398680	387987	500739	503904	545388	443034	444006
391.284	355694	489898	509917	420165	458914	443562	411852	400932	371261	423445	413646	422079	354886	424959	440926	402254	484159	422890	402955	463811	468907	560693	412476	423894	388674	450560	428718	382740	432917	507977	502753	417612	396750	412053	429690	451701	397573	396084	427212	437231	441990	388326	377789	441473	446984	476934	414285	391355	499106
169.086	218798	221454	311217	266992	269013	263872	248068	208479	240915	283998	294107	266451	289990	253893	222760	252881	280049	279740	277031	243509	264558	267201	344512	300564	235837	328583	248936	258561	251292	261415	284306	267273	251300	321551	204746	202435	175919	258585	246429	317705	287533	240068	277481	249462	242525	269989	264280	299904	254106
229.216	462258	361331	401577	349230	430716	374060	361918	363799	302618	429416	439111	382121	456773	389846	436116	423124	361476	437505	444593	352351	443961	447574	411451	421153	428187	432205	413807	429204	449737	370053	396545	408726	462296	348163	414534	383834	428385	409446	373700	436235	401359	485597	374476	405402	403942	394355	346862	381836	334734
135.117	259531	278006	266794	309153	282507	268760	290830	286384	268660	242640	262015	286497	222635	239554	285344	266828	215530	238809	230282	280593	283249	310930	304545	226534	330932	235762	265633	307253	283459	292830	290853	264971	253771	237430	231061	256273	218678	264873	279697	247207	282298	320738	213675	237809	270976	281224	280551	228081	306671
577.126	398520	452425	358258	386016	443915	325886	427505	390157	376975	412163	374641	368381	289514	359171	374494	331875	297647	379119	386042	389869	402024	442306	371708	345855	336045	442111	394893	404287	314222	303086	349488	359073	357149	418458	416002	364037	313285	340225	366620	355139	339203	407932	365976	376922	320133	380655	420195	410374	301079
115.112	257619	299464	188147	231089	290599	305362	246433	287456	242236	257712	237670	263267	267325	252109	150521	236919	188927	244858	191073	160277	205328	285926	225055	285436	248131	262282	268033	190210	243480	258065	288293	208429	254024	123188	206025	219496	249883	272221	178840	247130	235784	215610	203971	228684	188610	240725	206892	224784	235228
222.157	538350	545963	502583	499204	557991	510172	577489	443967	523468	517283	431061	394518	472151	429753	470091	489806	423168	506600	498330	505660	496679	566096	474040	491707	434893	545992	485437	495946	456673	510903	482643	431632	557987	475663	504033	480074	492688	444890	416522	486058	515462	458547	513648	488124	511699	477621	450394	446430	443691
193.159	363892	431568	346283	489636	428761	337459	397574	343680	345736	388855	330031	341695	381218	341997	385298	373978	358109	468321	363571	461130	362230	387300	480014	498367	385754	386380	356297	393728	369442	319040	389181	407577	390268	415181	379451	410891	328180	412431	401623	403455	343373	425449	324254	316891	341118	385929	414612	357635	394926
107.07	338671	336850	409465	405066	291178	369131	292170	340389	333365	384778	366213	316833	330912	337554	349605	347251	285524	370126	303740	324751	356504	291766	306290	314471	340354	305599	353649	294592	269972	324464	292608	274210	353959	310472	324519	281623	271669	309983	233656	332216	271202	266875	283584	371152	314768	312845	322369	282994	319924
277.18	177008	236757	147596	215367	186120	206540	209187	236214	187265	193643	193350	188058	169383	185389	225387	199385	194287	262185	226609	251686	216600	270649	183593	174405	193121	217023	144837	170412	185752	102994	183088	219551	205617	226104	201800	172319	129516	204383	213254	175206	213735	216280	165286	206649	162044	257014	200011	244217	224110
235.169	447731	432522	439724	441341	449932	443272	365304	421340	379485	455513	474789	416819	501089	425671	501475	503717	472009	418784	394144	427281	452916	482711	441374	517635	382825	508414	432659	430054	468638	318781	457636	402918	450341	453549	447694	411513	435423	427815	382455	413127	394084	452337	383176	356933	390093	422537	465361	428263	384787
234.951	227068	219119	188037	211054	180958	220403	218872	270663	237360	251699	217235	188673	194540	198796	203344	228403	184236	216006	217558	238291	246831	235073	218635	226749	239820	283484	249776	232421	231594	258874	251519	196852	199366	237355	255223	272713	195301	248517	288745	234176	264636	248778	243780	253838	186524	274722	203923	244952	190752
164.053	740984	743456	698424	659578	617034	673137	748034	675627	707003	739245	738864	615373	610661	634530	601246	659702	544201	542284	568280	627603	565996	692136	612544	613847	632477	610610	539998	590091	646189	539291	634167	537460	564571	588996	583810	560899	486114	506808	626933	586075	575207	525906	544882	565313	457442	690249	623242	562759	566774
285.279	200490	182924	189556	229333	158926	163030	162073	139781	167010	206548	194760	192409	214881	190070	144364	153812	228821	188217	177838	200027	178331	174228	199696	171384	194470	198188	204571	183069	209763	161406	217601	179843	218253	175047	199965	214465	173501	164294	159968	185686	191887	147386	200763	161840	193073	219831	141039	158577	190645
321.149	224496	245610	203429	258280	184853	246049	250844	286709	230660	231651	202243	249324	177155	229984	192341	236660	278525	222684	265238	212344	223079	284883	187783	244656	231324	231623	276924	244050	221811	194991	262012	184779	273670	296983	229124	227380	190995	273373	257293	201896	227292	199668	149837	205868	179949	204596	164788	169727	204933
159.065	226930	330529	300130	251447	238141	297972	242973	288862	279551	267185	193885	245328	240326	238350	207432	227446	260062	245574	279468	253669	262648	271158	272828	262765	249962	239175	221971	234246	238370	255075	246282	233892	238275	198040	242838	290343	238169	196751	192921	182609	288286	248104	272350	178609	279505	249100	255471	307997	285589
133.065	405411	342723	388082	385045	427632	384548	437467	456829	415894	338798	416045	378857	407924	424430	420310	460847	368030	366968	419517	376539	402591	308256	334984	432801	353904	367749	310969	446021	436456	322510	349996	400172	398986	375172	382815	371870	366839	437545	358818	354478	352244	456705	317942	411610	384747	443306	397966	336748	420471
137.06	950103	1085628	945208	937294	1257593	1005164	941075	1073644	989905	958261	1082761	1011920	1015659	975429	1011890	1076937	862948	1070941	1095036	1076219	1017149	1109498	1003290	977582	977262	986012	959863	852445	982849	934462	857817	1019473	978235	1047722	1023621	1003709	951121	906046	934399	891826	986986	993251	907344	1000805	901578	1005266	983788	943227	1027653
170.988	362305	456431	371672	429738	367319	416028	404498	377142	450156	385784	413918	370367	396819	371145	340397	337752	418809	426719	477872	391295	310855	358926	384285	466548	429446	456465	356285	414779	472168	394310	441939	408974	368008	390938	361099	483480	409573	281443	437955	346986	402334	426049	398241	469939	417250	473622	449022	471102	461379
252.962	128358	112028	146159	167619	149369	136519	179439	168072	203889	156519	191598	171391	104114	158174	133427	210544	105389	198270	142867	134799	147491	207026	197070	168170	202571	168033	162307	173014	159623	201166	202692	239529	200859	170125	173589	228093	116997	169401	167461	193846	184212	191141	164270	223029	287414	201344	178675	201967	205406
156.102	147921	166414	131037	137075	125266	126415	131793	146431	121079	153778	136767	164956	172979	115308	143543	186006	152684	179834	165649	130790	134202	122660	183710	171486	150301	148191	159094	94273	152034	140031	135194	167080	186948	151573	128236	121862	154810	131297	160961	137754	183654	153126	143770	102636	142929	135036	155171	181748	168053
173.117	246450	233547	283921	224848	209381	234861	231688	249327	240729	222824	207840	183347	277908	237294	276223	198513	194945	239612	251367	278292	222034	247922	300889	197420	204987	226989	259882	244121	241512	206482	244240	289484	205888	207021	247179	230306	213014	241975	274072	206935	239207	221151	244506	218949	229437	206102	191323	243581	170946
372.1	926651	878949	893118	941253	1077996	796913	802670	903139	881548	1027658	925457	895595	843405	802248	821864	913252	892685	918835	884214	1001435	807993	1036973	761015	902536	935126	865861	827434	889849	867724	747416	957654	797337	788077	821829	884758	778609	792107	751234	819217	826853	882598	924701	805680	809983	700088	802269	794793	749635	789262
143.07	262184	254585	274325	181669	268775	204045	230061	188186	209910	263706	221833	224664	235327	214418	262440	211111	215340	205408	249785	212993	229756	219531	218131	202580	210185	272062	229329	232244	225411	236323	229003	253627	263280	233867	229338	262872	236931	194306	219870	217147	207646	193830	165112	258806	204259	243692	237689	188130	244613
95.016	230899	275343	237201	279986	336909	214135	285872	225740	241392	283212	287753	228857	310027	229345	233190	217746	279669	267402	277812	276149	251670	210668	244549	250556	224938	278350	290681	295012	284796	265542	260961	258593	264709	308184	208094	233951	232908	219511	215696	225245	272615	236308	308229	302760	272988	250869	222884	176765	259296
263.905	19355	22791	0.01	0.01	32192	25826	38279	0.01	0.01	0.01	0.01	27142	17949	0.01	0.01	0.01	0.01	26433	0.01	0.01	23980	19854	0.01	0.01	25635	16638	20202	32088	17774	0.01	19960	24965	20986	32233	32255	27322	0.01	20359	27080	0.01	15941	23969	19861	0.01	0.01	0.01	22381	26890	58893
274.274	140755	191224	163583	151464	80171	121096	145679	165263	141272	149656	163134	210680	159568	172723	170677	126676	129505	154295	153813	118691	183552	176687	147151	214203	147356	159250	158948	161445	160438	138589	141546	100821	193780	179947	138693	155667	115700	155432	169919	132862	165505	140809	160265	107443	101656	162391	131683	122637	162093
209.153	389198	333339	381450	340284	467258	407321	373192	400162	345250	394439	419590	404191	303379	369950	419169	365624	386749	410309	347852	467785	317284	454026	390369	319187	343286	338265	412748	335279	400635	339601	375723	304791	427081	337424	357899	405520	343458	318827	295238	312550	349895	326874	280015	310173	323188	360403	346798	358771	343116
181.086	139210	153821	158367	145211	164168	154473	155907	121163	157725	150182	86745	127809	128134	161727	135263	132534	118227	98210	162249	163976	136799	188251	150013	124494	151738	121339	171624	150634	140195	153865	170046	147661	182346	148640	140235	164239	149985	143436	142209	136111	182279	179816	150779	139935	139570	166846	150165	166290	115640
73.0453	183928	179120	196194	134275	154199	174612	147228	237247	147592	153030	145645	170035	210601	156572	210503	120938	227780	170079	108417	206148	159307	147211	159190	168586	163573	175489	156712	179543	173894	187283	208903	160179	146985	186203	189514	137960	128454	195212	144814	216899	123461	193472	135814	170982	127090	156848	169913	166683	125204
239.095	619891	631091	605342	630136	639659	639462	621723	540442	595823	655472	655241	593343	602906	545228	592568	557501	606902	522661	587017	540448	552166	560631	593046	587229	570854	626123	556498	618299	594180	676171	627435	511680	560281	578360	654294	560924	498926	541578	640158	503798	619126	661329	657949	601137	575258	534019	558959	550413	630901
217.18	258581	236203	228615	292923	262490	246876	369459	313265	305889	290899	292300	263771	286528	354888	269409	269015	282364	295410	254809	316913	294509	294898	315135	276506	316263	295388	284827	212043	295795	294474	301371	209455	290270	281351	260541	220987	254634	295656	214060	282089	289750	309807	234696	289555	307279	290094	240275	323962	250630
246.97	305621	284801	374613	292325	272182	355579	353903	365983	310113	366909	356534	378586	275537	345037	369485	336872	301623	360465	364019	321469	256203	372272	277390	413270	323469	405310	340327	379178	440481	333969	326332	408642	472787	415542	379166	358540	359306	387691	283672	371235	373626	327455	395601	376539	421317	434904	340107	388817	375346
373.098	792839	759835	804686	658605	758874	857128	718664	660804	702124	606369	607293	703006	652971	679368	690337	713835	676539	654179	632426	823388	715149	722016	637606	674297	659105	653296	682266	610128	677351	611476	738752	532427	698057	696326	614388	640262	583930	599552	683060	594521	578988	570089	621742	533352	551509	735565	552243	535495	618104
104.034	892806	832540	757652	805662	956990	789206	887427	747476	781976	719576	759871	769414	797162	743894	758647	785293	642106	699290	748603	693293	803839	845238	684034	746926	617692	826171	665382	709598	729291	706827	668712	714128	713946	787336	695198	683092	622173	632393	614773	756158	754449	618862	673466	640094	682635	684387	673949	671146	681572
177.164	334995	315816	360198	375316	335553	338061	278025	311934	345014	295026	306959	294230	251458	296377	313440	333491	299919	310537	230152	275761	308154	298148	300498	285907	293833	340697	275672	302714	347884	261179	355205	235429	311417	333874	337106	315169	260153	309784	372864	248750	313185	276278	264227	261343	304648	292360	311315	275389	300859
136.186	85389	82775	70641	79328	79859	88714	82516	79503	81366	71849	86243	82128	75580	92679	88203	80645	75195	81505	76502	95600	75501	84949	81267	85924	99546	73765	79938	70585	91588	86297	91983	78652	74933	80024	92345	86749	89193	85219	85554	76023	87673	84933	81990	83495	79434	82600	80968	82703	84964
172.169	155216	179260	194433	172521	277119	205325	177668	189525	138539	168155	139402	182116	198261	138707	191393	199581	244639	207699	132268	149447	192168	211829	196312	219040	202641	172515	133613	210825	262066	167720	190710	164364	160584	168543	197075	172468	161981	159064	171022	187339	186417	184809	178968	131726	149399	130809	158938	173053	173902
159.101	199591	202201	174680	179585	265551	192105	232141	195175	200678	253259	246720	218634	214374	232983	208333	176470	218285	227854	245286	208421	244979	322064	207807	214736	173589	270159	238494	220121	198053	158255	238291	219755	213202	233565	229470	207144	204826	178168	177741	206605	253224	284113	221549	195331	216479	227810	205701	231308	183020
237.185	349144	294223	324081	395897	366965	354211	297510	380035	337632	332325	306773	312610	267829	295926	374107	314275	301538	335102	325208	367700	417311	332550	319514	349443	324920	290533	400003	290458	288832	241369	402590	301659	250990	295345	289836	362282	336193	330181	386523	331669	319944	336830	290414	313427	309364	336296	316817	321315	293394
349.181	210120	214709	174685	245415	263165	200093	198816	228791	263280	297788	261901	254094	189614	226805	229185	247992	244088	234436	235526	213323	217267	214597	234981	274444	175807	175580	261517	263225	258065	282055	259440	172943	260712	255253	216199	271113	201174	246732	269137	200352	234117	284673	237853	220183	209011	226385	178483	191659	214946
201.185	166340	147495	183055	189677	205332	153987	215205	227833	174172	173019	218213	195757	231433	206820	221715	208672	174320	165864	190066	162576	177034	201216	230480	196249	168687	230361	222814	216023	194175	167411	219775	201619	156851	159800	228652	222611	238224	187045	152270	181159	165444	242121	198368	221358	204013	190383	161853	166870	213573
227.237	323179	267126	332437	360128	357589	399377	344054	418425	332102	354234	269537	311163	276443	315295	328010	360689	285144	304145	396682	353431	327809	344645	326284	320863	364678	372864	392002	288938	423448	334473	273998	291578	340352	304584	348144	368549	287857	309634	281838	355710	355358	329497	274899	299399	323598	347516	389307	349031	272360
158.096	160969	127274	290631	144358	112985	333188	927536	149863	362618	123846	99001	117527	451607	348270	267761	287560	116888	127027	130494	138193	551687	215910	1202342	105629	100121	139496	149598	178722	122806	112806	116490	587019	192900	126542	404419	222389	615805	122055	206410	118936	131585	694771	191278	118401	392088	251899	114992	388886	112036
299.167	131963	222146	161617	184420	226601	180889	219770	181147	151275	171955	172780	149328	148884	176872	135272	155835	143485	202885	176954	225615	112816	147941	181328	178168	143234	168713	138051	175603	153143	163787	165997	171194	178362	170384	118604	145497	108430	153373	149763	188186	207088	152673	169426	134382	166992	219705	152115	156667	222307
330.21	188727	198587	148285	195035	245278	168657	233528	183449	179176	210538	225266	145573	132094	160497	194632	193110	138306	220023	169533	127696	174507	153589	195748	191989	170720	188193	229340	186950	216788	215215	217884	181346	159766	199857	157083	195170	162729	170115	198774	162588	198890	170573	216735	183380	169178	162845	188402	156724	174551
194.08	302461	248874	289991	286190	319676	321396	244624	223958	245905	276712	292811	264790	225235	256232	278936	284474	324716	259194	261944	244701	239759	314957	225094	222067	215865	302749	273031	312045	300627	247883	288572	237944	293884	265273	232920	222469	242927	176622	260427	228289	270628	241573	266640	244859	265118	220982	266226	303029	284294
355.07	590378	538334	485779	578191	625156	467632	537090	553687	418696	634826	479721	501598	508217	512752	454082	576926	457658	432216	469077	539096	575463	481934	550182	562127	505214	638020	465555	514475	595611	446278	580754	458231	487962	581041	553127	590754	485390	484211	527113	459141	520060	503278	490499	542688	532978	516187	534981	498891	488633
205.086	191253	239546	218751	247142	182391	211514	212962	244798	221269	227498	208916	236834	264227	180303	218223	145688	270132	259293	239142	188869	171410	199379	178169	223026	190054	244979	248394	217710	265253	212314	258687	215101	255139	200640	231741	191433	227802	277878	194974	203383	217947	221233	170103	217609	186289	222981	246427	183737	205964
203.938	98688	131623	116971	96671	99292	115801	104592	83469	132517	82881	94699	121442	94949	112398	123516	139448	98321	123961	68325	150242	115504	94704	121808	146273	124408	159089	99183	148742	126237	140836	167734	108004	105988	131559	144294	166177	127125	105741	95899	168971	127257	150523	117902	113534	127756	109748	112319	140336	174588
102.091	522915	540065	528768	560489	535693	576905	594172	440615	518871	499620	482153	526475	499740	456042	546138	521827	428082	494284	550924	481288	440311	550721	489741	405397	432876	517244	448693	452376	519393	413275	488195	471986	494056	474578	432923	430556	413902	440662	468010	399350	437209	411121	356173	486881	448934	507522	478018	392334	421255
114.055	158530	135783	118974	133522	183147	162081	99430	138971	154009	172122	143961	100968	135835	127350	136934	152051	186089	152908	132127	109620	138308	187290	183416	143339	118015	134177	122401	153124	166541	114492	126841	164620	145435	136619	148325	130518	113804	113731	171457	142018	190529	127182	147524	116460	131855	117010	142613	117907	157227
186.935	0.01	0.01	0.01	17874	0.01	0.01	0.01	0.01	0.01	0.01	0.01	0.01	0.01	0.01	16063	0.01	0.01	15697	0.01	0.01	0.01	0.01	0.01	0.01	18621	26899	0.01	19371	0.01	0.01	0.01	0.01	27224	0.01	0.01	0.01	0.01	14488	20876	0.01	0.01	19335	0.01	0.01	0.01	0.01	0.01	0.01	18836
190.086	156947	214879	187830	161499	184664	126558	171014	178297	227409	136378	166383	165278	125407	141030	160458	161464	167857	164376	175762	209629	189872	191891	183597	169220	169525	155679	186018	158116	156123	197025	170620	150347	165872	171457	170338	192931	135976	165393	166045	108953	153074	157666	116949	168162	164251	233601	193434	155200	143859
208.178	218298	207732	229540	223831	218356	281304	215664	218091	248857	276277	338616	290793	246786	242882	297967	240916	235911	240768	221252	276892	251562	219779	275651	231707	244217	287309	234411	222784	185034	238664	280236	215914	265761	190844	211176	208589	237613	184144	268313	250408	225061	201179	182098	257951	208506	278354	250640	254291	255596
150.991	200692	159842	155528	155319	230423	172556	181467	147900	169869	124704	170623	173309	167963	162073	186706	171054	175008	121020	144578	180943	167847	189706	179325	204221	202865	185124	129407	129489	153016	124816	192213	136985	180234	138065	172335	172811	160383	169857	167927	121169	144441	163263	136383	143333	136355	150948	147934	121270	148373
232.133	213987	212777	261217	224022	169563	213592	214064	231023	244510	253011	178757	216650	222833	190639	137053	226306	162504	154429	174876	209676	203119	200874	238102	251340	171106	237403	252773	198582	229388	174977	237902	140491	212819	190790	250335	202793	186543	221050	178402	190967	249122	276831	169524	180889	183426	231927	181840	196090	183324
148.039	180597	259262	190016	213846	212321	192538	220052	200842	256471	263333	233982	179054	190467	195725	192089	179245	221619	213219	197398	173205	277882	204462	197606	156166	217935	221665	220350	211569	163370	240608	268986	212927	220739	165672	206139	175084	164738	185249	217935	205343	162065	204475	185423	144981	221072	217589	186502	176587	228578
503.107	675041	619618	686715	668695	697230	542327	602129	642392	590140	610768	713440	578466	617609	487171	520788	624554	630464	519095	494735	708735	635672	658306	623514	615860	511025	680982	572911	579470	613386	634507	578844	492178	597274	612436	593892	642943	503548	511700	583497	630551	580568	635015	603540	562752	523779	589665	586280	549119	514133
200.172	236743	249580	150418	178141	243077	205472	152363	175180	161182	147716	207608	180820	202120	259249	233347	149009	184089	152896	175162	197800	183177	124531	168975	185812	169650	176005	225162	194807	142557	148617	212032	219353	209771	219965	170290	165608	209831	160868	136646	160739	144425	219248	229697	178705	129317	186701	172875	148772	230181
215.2	234421	225073	232039	210213	227486	233695	230157	197446	263576	280605	196599	285246	238683	250887	212873	263342	233096	178460	244069	279943	268851	188663	245167	247660	205227	220630	250078	262886	264322	201420	180056	178017	244716	233784	206576	233714	195338	172953	182572	232327	176041	210540	176104	227888	215383	218384	257415	277298	265058
223.169	247548	192352	162927	237195	212601	214173	196332	194179	231638	177605	201389	179356	219180	190842	202496	210512	224253	168377	216836	215945	213910	246929	191977	232152	205827	175526	240966	187718	208076	234276	246903	204617	199320	219152	170893	253263	157703	196858	161115	209253	210976	214810	174980	218689	189448	232595	213136	192268	188701
191.164	218289	224113	206689	184271	192460	234561	157266	198384	218027	200243	225621	197050	216214	194617	158536	144152	181987	215823	227766	257359	194013	232608	226164	201189	167297	163565	151620	182689	166688	170083	177416	168726	184490	200131	177103	201629	176630	183645	201955	145362	218540	199547	207603	255404	191154	171822	315064	224240	184268
243.232	226790	193618	173495	206004	236032	215423	244127	167838	161442	220569	216615	212696	137349	203701	199012	176144	235904	204481	176140	236196	229026	213052	200190	227319	197133	248693	237107	198681	260125	213977	222916	181857	192692	233835	211435	223756	180515	213770	186484	231197	172564	240774	204546	194639	203234	206031	219522	172617	212378
183.101	313350	328299	328457	343494	310426	340342	345682	273544	242565	273742	329019	279098	292733	285909	299672	361470	349356	345409	345173	330701	383017	327658	345958	280887	294543	354071	272158	323271	322053	276591	277020	330100	397184	360037	277469	352099	287558	313989	215114	300445	372687	305739	249341	317952	283844	302574	298852	344276	413369
249.185	224406	194367	209498	231398	282586	218929	276000	245041	226852	203863	204465	195183	228744	245421	181493	239755	198775	250848	210392	315192	218604	266522	244963	230350	230735	273854	241363	227073	200518	215363	241421	180692	282938	216792	251081	301352	161209	237849	236339	248219	267166	210426	230782	232034	231062	261332	224912	223025	210011
111.044	171263	162036	183843	188050	160827	201605	170021	180337	172283	179326	149719	152264	187412	206816	217086	197471	210533	157612	120879	181693	167118	238191	187174	208810	178276	193683	188671	150882	145376	144665	156682	176733	116850	149582	126900	170840	144820	177503	160305	149178	176062	129525	166269	132810	169880	185260	159562	186883	175424
184.076	208942	289447	273853	231068	265202	204821	199396	255949	256917	295547	266123	298214	229233	214909	287947	294981	267670	270318	254845	264435	265604	324817	348470	262067	236979	252281	285121	324508	268751	259778	223863	273827	294008	275506	231165	266667	269780	237597	273290	268205	238788	248549	304181	287889	287109	293499	304476	243361	224448
169.035	128668	176237	187704	148240	110133	202024	170759	91201	121456	146542	175721	182668	158609	163854	137194	172828	125932	153173	160011	176148	141741	188791	141173	168624	177825	145201	112133	131882	171359	131006	133045	88555	167950	151390	158032	165614	121524	162805	143471	131316	166349	132383	185777	142892	164333	143180	165782	167756	144031
223.096	141955	209028	171727	233720	167626	192127	186709	199221	133452	214305	197330	157002	148460	185713	154949	135020	142186	155587	211621	165638	174148	177030	183895	186840	132591	155336	177058	166744	237096	192315	171989	159016	161612	136266	149792	176339	166034	204498	164950	188026	119018	171361	166465	146182	164929	181317	142492	112884	194961
215.164	180623	158870	182705	214237	237225	216327	248828	183925	157293	165835	143886	165334	174083	209513	178176	153849	176578	173934	195344	191667	183969	165824	169342	185507	142328	194199	207852	171277	190846	119362	193874	196148	222206	165189	160992	214299	180706	127338	177401	147551	155980	150646	217817	185090	167802	199053	175873	142903	180483
139.039	424369	379151	435837	451564	436269	376143	380325	379898	396740	316493	381950	403019	361031	468741	397961	394183	451037	444002	430959	394318	486541	475520	360772	405791	368802	433042	446969	482189	421553	283725	415105	361316	374768	340889	463860	376974	389384	412930	358342	343955	508405	392445	474840	309210	465500	489253	383847	427868	404771
187.133	98304	151940	133778	180541	184258	220094	167099	134234	145273	139420	114126	94795	99568	173269	150125	150787	134175	177922	143784	136795	181894	190597	163096	149164	137758	188550	226598	115479	203522	143856	125378	183145	176624	156614	146001	156513	129646	165433	159810	172512	144705	136940	170054	163954	168989	179661	150862	130501	130886
241.216	200925	242736	120276	169890	241105	225542	223523	240904	218639	197793	127300	145151	175466	217248	217652	162130	159601	216978	219435	193593	216441	230077	230891	201678	198545	239402	219086	162112	166247	186430	230718	147471	250356	184004	206770	212010	148649	202566	217920	162706	201967	200950	181444	195421	156096	224104	231355	186835	189413
179.072	295717	338818	427945	382509	485238	389654	316539	349322	403504	330268	373400	349802	303495	348495	366466	283310	343935	384700	355122	369515	341814	344940	325053	271202	252229	373848	378021	336985	396858	313700	372394	265743	327035	314068	335605	268316	249836	246228	292914	331174	313238	322356	315203	299816	317162	295900	346490	297325	295193
185.153	421266	455487	487217	440615	546210	333412	465719	390914	463250	407418	467581	453041	469713	460585	428474	429360	460959	464254	405730	452643	376739	438577	458247	518152	452118	499438	429478	441890	446342	398137	491261	400857	431010	335213	436257	503367	414129	351402	444858	460736	386676	524255	470278	423819	391585	455458	432898	513846	492456
175.112	292340	219357	241128	178684	268218	206913	171809	230525	250274	199689	235281	219947	217157	202952	246501	226619	198285	239885	201077	213892	224673	197792	232992	239760	243381	218306	220113	232102	234434	205339	256215	193996	248168	156456	218765	212750	201211	221559	251036	219274	226337	213503	262005	166244	203929	223538	218658	254598	231280
327.199	169865	214399	115444	166580	133880	200521	164199	147677	163156	152109	207574	183017	166491	155586	126534	136944	148613	222990	173537	163186	163856	193144	162530	169986	147289	193832	231917	188933	186553	155205	186670	125782	174258	152909	135390	186156	179636	171238	187540	188180	164463	154578	134361	156910	143049	177631	136353	150726	211404
176.143	826295	711685	642219	735081	783924	714659	653757	727174	695557	690310	678447	720985	664949	829633	647241	623691	625010	577716	667366	762430	703416	781105	617214	736088	617882	629700	608810	642974	670156	702773	598388	548209	803270	695220	692973	604574	525328	649943	690307	684377	703289	605184	619832	666578	671003	658929	656285	618843	705202
297.242	152895	109081	123130	178300	125543	211153	133083	158751	159800	141232	154836	103325	108136	149477	183033	200169	184866	136552	120900	163603	156114	120476	112919	161140	147650	206942	193901	115707	163532	152508	205593	102269	173059	152312	113586	182809	148811	137041	142140	110229	150157	143738	182772	126816	152082	174443	229728	93278	175692
124.974	33944	32635	73118	38042	58972	36876	71211	27913	86929	106239	76049	58918	60180	81614	59328	68182	69058	69950	95149	81735	76319	36541	124944	23440	89748	35895	75695	29120	14119	33338	93491	32066	75583	90200	87498	99969	31085	79928	79057	79332	28766	78288	59311	91019	24592	93612	83269	95199	21781
220.116	220983	180972	274646	266565	203185	260340	207877	231359	229359	270748	191174	310228	317429	284267	179160	248990	247842	264891	312403	233161	259575	258102	304160	250955	250427	282956	340527	259087	293556	242792	297066	259132	337903	316047	294506	271471	298134	263952	227023	273839	284794	275867	239349	295647	200397	244467	319935	261371	208846
213.148	205154	154933	140480	172204	174501	175037	180820	143656	142512	197775	192971	132797	191844	177117	140358	145215	160994	182128	180899	153174	148954	198520	160551	190462	170446	142384	152627	144523	152315	149556	170254	156782	156817	125362	139267	146077	184251	174108	169903	154552	153638	172342	175504	169427	157688	176109	149250	121183	147675
389.112	274924	287380	274685	344018	220238	244519	256540	221022	255014	200717	255469	202267	197410	287569	233270	237170	316835	244677	225414	185137	280671	302817	280077	319871	248240	309951	262482	249471	265083	171972	205491	239384	241829	250783	236753	200159	221483	265525	247295	216327	196812	350946	295335	206437	214472	229694	200206	228379	242587
153.956	467603	547273	450369	476128	587132	525840	535242	418663	499529	538308	434678	461663	555750	422562	521129	518482	463743	556650	521374	448477	464652	551224	650606	489404	513413	502471	607559	463767	513579	438953	486368	490528	605707	527488	474421	541361	543251	484276	574589	586979	556669	619055	492531	530187	612449	563130	475799	453725	556104
121.101	218930	238898	260462	247323	285773	221282	262494	294501	251617	269009	279201	252319	241176	214234	200579	320451	241497	217899	212226	269235	274221	286805	241182	237916	260672	249269	263531	240084	238190	225196	257445	208544	225317	227890	281822	247028	190822	218567	261487	201551	257130	274177	268928	228411	186590	218402	230432	225075	263969
130.05	152860	139209	114886	143846	150560	123629	140997	187228	119110	140527	158845	173009	127754	127617	159214	115338	136890	146802	139339	146537	152869	145898	128103	114461	130970	164058	113745	120630	147106	127959	138897	92539	90775	154186	163712	141944	104772	104363	89397	147517	159942	136975	149222	123069	142304	141943	98515	160591	119466
213.185	293412	285320	215188	252335	309580	319398	207576	319774	265392	236700	276229	281872	268523	288811	262991	311142	297118	349398	261381	249583	223815	353963	263842	287500	280776	231677	320361	272637	347363	262057	210672	247854	313619	280011	254657	282342	238878	245550	343960	248485	237598	305532	254869	190303	266947	247221	235898	265513	234254
183.174	291536	407617	265674	332626	380543	324218	354157	309739	276524	298928	329179	293635	225391	309116	299241	273658	320139	265865	397769	264780	326605	283499	370362	347887	237095	275130	341239	229495	328383	315678	308643	282756	343180	362158	325691	389827	267519	273622	275693	267619	254055	342132	245180	300105	294584	357494	274379	239999	283197
100.039	111818	177391	166334	156741	162555	76977	178795	77569	95378	121467	81047	125301	142263	163898	116058	122461	125586	109398	77578	139462	121612	124673	103153	123531	126250	138610	122087	132675	119870	110389	119236	88997	120755	162290	111200	90354	118192	145541	118859	123182	119686	111503	115948	150773	115757	150364	132033	164866	135508
202.122	145811	213770	200347	195955	150476	216308	172869	182506	220136	218092	162004	221868	185744	191996	142631	192085	167394	177223	172512	221651	161648	176375	155581	222387	205188	195949	146263	143984	175216	148864	180862	206624	198380	152363	163963	188422	181224	183428	181303	140815	162837	167956	174871	172820	208481	132595	183575	128011	221492
251.164	169183	164840	159314	260223	209988	164508	194937	223317	169812	236194	181179	209589	184880	183629	145407	238839	211800	169200	208838	221556	193885	174381	198903	211833	185642	209878	223654	220829	185323	179178	189084	129819	201552	189377	221779	166299	200742	151023	172538	204116	174214	207098	139834	233547	189723	163468	161302	153904	181783
189.127	153829	187488	145132	147077	160889	174705	121024	124758	156048	146736	143375	189164	171770	167324	139970	167136	155574	116219	186031	149974	155350	202688	151182	190139	128694	154982	98994	158731	170438	128407	183440	137155	211954	126429	141404	138086	142988	122377	141279	159778	125379	153542	191000	174148	166178	156734	87023	148973	108423
135.857	91612	82012	78349	82752	82096	98272	74000	85229	96967	80943	84005	77645	90257	94011	98690	101052	80890	92848	84780	104582	89579	86590	77185	88007	92772	81892	83505	80303	88284	89635	81691	83908	87606	82040	89461	80841	84009	91391	87649	79260	87232	86911	86892	92856	95630	88683	92163	80665	94180
152.115	156968	115644	126570	103548	146774	170370	125415	80738	141550	131616	99704	93514	128197	137950	99948	130109	119638	111650	110740	113739	102375	129926	92996	135927	126953	99142	130337	132732	161267	122178	157901	111830	103335	130102	129420	120348	133780	106630	118318	118581	133640	141392	97348	72966	101957	98379	98895	66369	121849
147.064	282879	223373	282073	282357	288888	256990	255336	318737	262158	297033	296977	259719	177797	302568	221478	250029	289377	231589	283181	271077	319443	328728	257836	254902	215254	271455	310731	245428	299706	237897	273155	237363	284856	290589	301610	270010	243441	217187	167230	283687	232556	262823	214076	263866	214420	293474	273598	255099	274920
741.194	176498	240886	201578	145254	217703	220625	177224	158544	0.01	184279	209881	150164	168932	186016	199434	169391	231730	204618	169451	175273	227420	290708	221976	225529	112268	173927	264171	164554	195400	193159	221664	228540	225282	246010	209015	212878	137613	183102	193873	256409	212805	179854	190259	150154	244435	222289	180849	231370	157731
113.096	379057	427129	460396	492104	535174	481990	510103	503162	458611	482674	453360	487838	474751	438512	461265	464472	431659	424971	423627	430047	379841	502135	432795	419559	481986	417090	383546	384984	438717	415576	576225	368579	347563	413256	399602	434317	330604	392348	423980	462394	494448	528968	361601	494350	497173	431362	447228	405522	471478
185.132	329690	393918	400418	339589	390887	352544	291865	328863	360821	387596	311730	339799	389172	392222	389390	372954	338934	378601	406170	400846	400745	410409	423016	391028	368344	396467	324755	316203	353804	344642	401803	351584	385887	421591	366234	378173	292465	373785	358207	390069	355410	302927	362647	352863	382974	390200	416690	407193	366695
253.18	170879	214127	214886	140215	211839	124270	110612	164628	166788	164405	166174	171854	177553	190408	174568	187745	158627	163002	169502	167876	164769	209527	185379	167041	169508	167026	172307	152985	197145	160655	139631	144497	190409	219951	180896	171864	174591	202351	191362	229847	169239	199583	157781	116187	188406	206131	173416	161956	219950
94.036	186791	164231	209538	194667	216149	249933	176726	145033	186578	208062	198757	199764	199544	146965	158047	193618	151526	218673	216709	161082	151557	225893	196842	172692	212334	212904	195508	192199	173471	161473	237834	163429	199080	145474	192334	196917	198636	178628	199230	172412	150033	190153	171012	218332	178400	173310	189333	196638	212554
120.089	224430	291574	300611	296930	410096	313960	229012	315229	252605	305146	273777	245746	305034	346203	249370	292011	283009	306611	264500	274818	286157	282792	302458	283827	240404	303467	312675	281069	279593	256298	282771	277595	309395	280271	265552	247497	265840	248129	334464	293778	231807	258396	278936	273782	232987	326000	282392	266945	288794
164.042	370325	443336	388941	412275	433605	371885	319992	377302	372999	380804	475511	328108	328651	414054	410118	402954	429975	396143	302199	402802	352937	428397	384399	339949	411418	314046	364975	402346	378987	385809	395467	354477	369927	370523	351176	386046	320391	390557	347551	421818	496533	472106	382836	424041	358802	431339	333312	352129	276956
225.148	138033	189919	128060	168587	165251	181899	121292	144493	105027	166998	142173	132096	107000	133142	162503	155600	118794	104244	132280	150533	133021	145757	157165	117755	117753	140871	138343	188519	155858	93543	134212	145882	150417	159122	140993	142188	102251	94896	144639	116086	113021	145871	153500	174296	144485	158730	126742	111627	109042
152.016	97279	127127	108314	104144	125744	99706	127393	85830	82785	99041	137748	132263	106008	86794	112478	99040	149459	73565	140351	172387	142160	125448	103780	121552	134053	120461	100438	99750	103156	75109	106818	135167	128780	127915	104544	105633	103939	108858	135362	125309	135375	119687	76808	112900	105883	97023	108090	87392	105465
269.284	125761	80634	116250	129489	139325	121216	84594	124120	97605	103097	21446	85614	86573	128291	101725	89995	108058	117367	118695	109406	124073	100652	122667	85421	108117	107253	112819	98311	115987	118913	126014	94728	152955	82004	96177	82813	118331	124746	87662	99553	85264	140810	88143	92396	123409	138121	135314	108342	106896
211.169	240557	232705	191160	236600	232205	244679	245234	157327	207440	242972	201788	179347	181805	196198	200532	209545	194433	219004	273743	186658	184968	214030	207790	214830	204506	204483	223706	202197	211071	199932	213967	198064	258711	178050	216711	252864	191998	233119	218915	235086	189361	198487	259357	206602	211975	193627	238166	204515	213887
164.092	143616	164390	164681	154062	135804	181311	167354	176457	141687	196964	181084	159289	169922	171187	101954	193938	174459	175355	195908	148996	225755	141390	168810	174293	211084	185992	189382	179264	225221	172178	148392	169177	181566	223420	171776	194158	181487	159511	156679	171301	121197	130789	182997	149193	134612	231162	146728	164148	194954
447.116	910560	829116	1024178	803478	861470	909332	812719	830833	746881	818105	795451	813810	778896	799160	685925	770480	758975	800569	740214	888123	736007	845982	879538	830958	817629	768166	730409	707486	733483	781849	758107	679721	807813	652292	827647	719660	666922	703963	728689	631573	730499	773679	579182	623763	645731	687398	689936	715558	727278
181.065	136453	177410	145250	172096	111078	73568	121996	135982	111003	134710	138438	153748	114222	159177	181483	152176	112134	146299	180566	149695	133706	185190	131626	122404	159819	156381	124922	161015	109294	125949	166938	101865	125922	158552	130524	141335	129895	111628	137744	127647	124541	127429	161452	172956	120478	139912	171637	131675	140117
255.211	280322	274070	317857	314904	280515	269401	286651	229562	250048	248875	308277	359693	239541	302620	264171	256528	265012	290271	267843	285721	331030	296505	301864	348997	322206	339853	300803	247846	314164	248931	261342	215219	254879	297791	297635	262648	277890	308569	306466	251554	289868	358445	289799	240197	263193	282373	347840	266982	301724
170.125	155287	200463	155133	153116	130954	128164	110352	126840	150501	136346	120663	95050	125371	203716	143795	125837	178917	128236	112178	98177	96046	114717	111822	140124	151291	124467	123792	144970	150210	132004	126632	126674	131077	130564	137125	128953	139153	97128	105693	145635	137255	106386	119919	110516	118211	110132	118575	164544	117141
236.992	164211	127928	79256	142845	225932	149544	128455	97726	112809	166604	157474	144377	153206	148825	105307	158603	113256	167059	171294	137852	140127	181046	175149	136174	157022	206142	141931	119343	170438	140696	147282	150423	170743	131828	147640	147182	183599	188169	139492	186602	143415	178648	112864	137211	155704	139105	164860	166445	201465
227.128	146026	188994	145108	230764	179916	203515	177371	145432	147791	181248	196505	147738	212588	100603	124110	172854	188962	184633	172466	144377	188958	182609	154206	204161	139691	179656	178340	140066	168170	220488	190362	105162	179049	197686	135204	180914	149210	171966	175879	177705	252690	197524	160215	157568	145390	153216	175543	163165	150498
225.185	139857	170621	133933	133301	149705	156189	127944	137975	145571	118204	117391	137547	159637	143697	152414	117850	159105	151354	157287	130353	157616	101597	98145	125709	159171	139082	85226	141012	148285	153524	129440	132752	149026	123492	143805	96422	108657	143986	111249	128526	103440	209311	113076	110922	141130	160265	130744	142563	117148
164.115	155964	134828	151093	182285	119920	138162	129671	129359	144517	104902	132453	137834	117497	137604	124706	117734	122812	122329	86716	159696	140271	189299	147184	125999	130390	103382	116377	131875	141958	116833	87863	87813	143242	119351	71039	143651	90292	108302	129783	108356	118934	98342	106328	139622	121195	120564	145194	84541	118051
283.263	131189	77875	85987	76394	73645	125171	86640	91096	80096	106812	97702	76525	118068	111082	88977	87456	86344	126010	71697	81459	106872	110153	157189	108766	121670	98958	155322	111564	112973	110427	90581	115729	112482	109276	81123	104132	123975	117100	112220	129234	99745	76846	68965	109360	91151	84187	90044	145721	110184
520.138	17199960	17989382	18082558	16922748	18616462	18318062	16572001	15650708	17135374	16389440	16985462	15447692	15255845	17054252	16015884	16740884	15910053	15834884	16631615	17108916	17452384	18086968	16872488	16738420	15864704	17677494	16229802	15740355	17556460	14353724	17927844	15047541	16999636	16054668	16850880	16443335	14064949	14837189	15775193	15534377	15872155	16947550	15162807	15565521	15056670	16735183	17319442	14890220	15773404
90.9475	64771	15960	34953	78426	73856	111557	82392	85981	77570	31879	89070	32303	95509	70104	97361	35751	67939	87909	32288	82987	75438	68513	35519	104803	71533	100687	98461	75468	54958	90618	80912	72588	69517	89478	63140	99256	73541	88135	72576	90799	88251	97365	64690	102241	78563	86226	74231	84236	83599
151.04	203885	221969	214842	165743	180493	208813	236887	187987	203415	246278	214309	188202	178926	157771	200257	246760	138654	193140	175348	198194	208973	221483	251246	127472	215860	235851	153656	211048	185543	164241	211640	146134	176213	174334	168666	198689	217806	131083	146101	163678	135288	122262	151110	207787	153669	206501	202404	203959	171179
149.045	1099814	964499	898815	1042895	1082002	1056322	873637	937943	1054869	956470	1066316	995895	976196	997291	972547	1165739	949720	929851	1185649	951645	1027326	897577	863583	1038708	1040299	962916	1070575	1006261	1117472	970955	1112697	942342	1061457	1032802	964454	1070675	919328	1088162	1062708	985117	1149998	959042	982737	1148262	975259	1074697	981165	954299	1098753
191.106	153029	118012	184617	124224	150515	98656	152739	198981	147542	153554	186152	161124	111224	225649	126265	116318	134524	118457	114789	151498	140213	114509	197610	140625	165874	203564	130083	163200	168860	147220	173095	200780	170829	163761	89974	142404	124485	163508	143865	126490	136793	124762	152129	110541	111342	144860	122769	159359	150173
155.07	170885	157020	216079	175013	188803	172205	184365	118769	179368	173891	180385	201119	147761	158431	156512	220299	184046	162457	206671	165629	186298	151146	145446	155402	139470	183130	115844	197395	176730	223550	174214	175192	200893	196460	135310	163662	213870	158390	179572	153357	156533	197552	223104	195501	157663	142140	194244	217623	177657
136.066	161543	137270	221144	170779	152716	178704	167069	183311	125417	172194	166697	198129	113329	186153	166060	129154	118525	231616	178104	109433	199002	246612	157700	105929	226776	176436	142167	124831	177738	172979	143950	122167	239561	179437	131391	198583	200803	162268	118942	184199	160168	163614	160329	174874	150596	167455	176697	157155	162309
161.132	123620	176890	159458	131893	237618	195333	174504	184894	153269	104582	221967	146128	133930	175968	120663	163668	175508	215819	120129	133880	174858	139716	133619	162972	163755	146305	131944	170424	179471	171724	194888	117204	145936	122584	176077	123378	111636	144909	163257	186349	169385	202705	152131	167639	139549	185217	121396	109357	157705
300.061	130553	133312	138352	128729	127162	119186	117124	114119	73731	85013	130800	148898	129882	108157	129885	121931	100099	148189	97980	68951	124672	134019	147073	121189	86052	100808	94729	105770	112826	124443	111342	94898	138986	110292	122909	143616	99790	133513	109733	108356	138026	91354	123758	102053	88816	119940	94465	74450	129322
109.065	189871	161428	174939	168326	131565	144707	175796	162103	181226	206030	171613	213852	179831	155748	165720	204579	164084	159442	212420	182751	117544	158699	163192	167386	158013	183593	138275	141460	213829	122854	176616	158812	126500	183614	143443	139194	140452	146758	166051	131819	160998	179078	155375	177872	178744	168297	159334	227083	165449
611.167	198725	145234	132348	124276	120675	201425	137880	157809	138920	139908	115525	157801	124908	157435	112500	162634	119779	148674	154170	139105	0.01	181927	154640	149092	121273	142197	171113	148137	200623	142871	177436	144516	138933	200514	80902	131060	129387	0.01	130745	0.01	110843	130558	140611	140549	133714	135108	137533	203613	139379
88.0213	0.01	16940	17276	0.01	24189	25453	24111	19462	65231	28164	14229	33985	33777	61466	16903	13107	18144	0.01	22561	16694	61034	20283	36661	16092	17681	37434	21970	0.01	28173	54616	35574	23370	25066	27442	55167	26905	0.01	33947	63183	21523	17930	25566	25070	19367	50781	25668	22989	21387	19458
213.221	278768	251763	269740	333337	245738	269235	308572	255032	233000	263405	334490	256034	252442	280583	316774	216545	313688	343098	334504	307880	354863	322208	315310	266022	309162	320977	261221	228672	282014	237133	260563	313913	296698	304373	277960	266806	296503	240665	312046	292368	302335	343897	278215	304798	285961	293092	245400	249099	246201
228.959	155910	95658	89625	80675	100981	101905	107483	29035	103612	76226	105370	113239	103321	84062	86369	101022	123614	81298	97701	113241	119872	116667	106024	104038	99281	145989	109102	129183	128407	128872	107353	121569	114500	156812	155366	99726	104287	120269	131216	101601	163539	128296	107396	123023	102859	126276	135067	132159	135854
285.206	134780	127573	89378	113204	77666	110238	77569	139611	67724	124437	136363	108490	90337	73534	107237	99213	100104	152625	112004	111994	67319	88087	92859	107870	72502	79898	102406	109515	110603	114407	127129	105040	86377	98724	69954	63011	70395	98781	116281	113077	126304	113576	85844	94795	74647	128793	109769	79527	116069
94.9904	0.01	0.01	16687	0.01	0.01	26089	0.01	15183	0.01	0.01	0.01	0.01	0.01	0.01	32367	0.01	28643	0.01	0.01	22081	20132	0.01	0.01	19513	18107	31453	0.01	0.01	0.01	26710	0.01	16049	0.01	0.01	0.01	0.01	0.01	26660	0.01	0.01	0.01	19183	0.01	15130	25307	0.01	14634	0.01	25133
171.138	722504	726710	732108	635277	723434	673683	520880	629169	750294	713099	768540	649857	652602	646295	633204	664813	576409	611543	701006	796350	678826	746848	743346	650783	665995	713680	681538	658904	749926	618143	664552	593619	757661	713017	669681	720134	606953	647105	595970	636539	615634	709223	721134	614855	660233	751192	677214	576714	571527
595.153	4020602	4114497	4357297	3894931	4454736	4348186	3896776	3727474	4186298	4040879	3795022	3702219	3801810	4118157	3813190	3959883	3802887	3903500	3999222	4013135	4044406	4316349	4115992	3898814	3804528	4107373	4175356	3761053	4202249	3588945	4315796	3719857	4226048	4016104	4004277	3940808	3455486	3836823	3628233	3633411	3974058	3969124	3498161	3928400	3868182	4165231	4035280	3817923	3900590
610.183	169793	183655	203789	156257	223025	179849	143137	163228	153345	157730	163141	123201	174697	196297	119443	120245	155951	137998	177654	188542	163521	159299	160973	134993	179843	173655	183510	152165	88756	109887	205185	150284	148129	202285	139604	157084	158505	153195	120381	196145	121530	183928	188356	193900	158460	180982	145143	107644	0.01
183.138	233514	281412	202010	226158	279140	305632	235823	256000	227296	227916	233482	261094	246931	233417	252401	276683	258055	217364	195490	260626	286753	179581	179014	217803	300075	292015	250312	195569	284111	275574	247277	244809	208275	277819	286650	240420	214744	242983	210639	188551	245723	313051	228627	256509	253740	247691	224061	232131	227471
142.984	0.01	0.01	0.01	0.01	0.01	0.01	0.01	0.01	0.01	27607	0.01	0.01	0.01	0.01	0.01	0.01	0.01	0.01	0.01	0.01	0.01	26446	0.01	0.01	0.01	0.01	0.01	0.01	0.01	19233	0.01	0.01	0.01	0.01	0.01	0.01	21937	0.01	19651	0.01	0.01	0.01	0.01	21335	19989	0.01	0.01	0.01	0.01
221.117	138521	163043	176014	139931	169298	136243	189007	132824	104606	122781	185882	111399	156166	162155	161121	163380	164555	114570	156860	173659	146378	189820	171030	193166	198540	167360	145075	129451	180414	171100	166823	161663	117466	136501	124770	177697	125879	157333	165447	125373	135020	133473	135509	181164	126738	194147	137530	121364	140664
166.032	148742	182902	124150	137675	144443	127543	133569	175520	128244	121997	140999	160487	149555	152827	148722	136011	138046	130390	143537	141456	122788	145237	158369	164858	156610	137937	142863	156805	119528	159908	128867	116727	125109	99627	141412	140110	170144	133197	124104	148415	119902	149981	120210	154822	140089	142310	151427	111369	82901
135.044	502781	553229	452255	417175	456245	537843	471431	490290	596157	497805	534614	438744	466479	582035	476737	523376	474117	451925	453387	576999	421923	496132	449874	563941	419800	535732	429672	444185	475952	445085	428370	422473	549844	345221	466001	494161	388995	382916	446777	471011	423290	477053	531560	474913	439595	494590	420413	511129	434676
169.052	174394	162743	173158	210607	203139	251913	194741	215164	184944	163851	197678	168734	181979	186874	245568	218702	167571	167823	180870	190408	199714	188949	189356	253131	147647	175695	140025	188408	174661	152968	184014	179471	182293	206598	199441	187932	170998	139041	183819	151825	227972	165312	194381	181965	189220	215198	158902	139578	152028
344.225	135325	116864	92779	101892	89029	91304	35699	118851	36255	117124	82887	95916	86412	116743	88587	81169	87896	91884	77175	92609	83635	119164	119075	119894	76063	109688	80684	94111	106373	80559	144192	82000	173979	73586	110959	70561	88626	105343	94232	82516	108777	121068	88691	105761	69290	132828	89059	76341	92900
211.205	277240	225206	197798	216392	235374	196943	200000	275652	195374	217664	243861	196607	236780	183480	232750	214793	234393	233442	241649	253378	275398	201707	264137	261185	162417	199424	248048	238294	202515	207929	232283	166201	214670	238571	229870	210369	226033	185378	162936	178982	192886	227500	222397	183538	225617	187322	228703	220445	171530
239.2	140926	108596	112992	104456	122343	125139	107046	130239	154138	76741	85493	91810	129132	147258	92269	127639	124282	117999	117633	107504	116147	111272	127752	164121	109013	110759	99904	80510	109375	105133	131706	81023	143251	105717	113055	119331	103731	108181	112181	96413	134740	146603	106733	96353	118343	126766	106487	128176	87979
101.096	268869	239887	270346	303829	250288	274009	285037	186662	259312	235542	242106	224375	274138	274676	254021	238425	236459	201314	311193	282656	272981	262197	280258	217610	240085	290217	191342	251495	264720	249024	291264	208975	252878	251119	220327	270598	224972	287836	207106	221355	242887	282530	251677	205438	223118	263222	305746	262721	235221
253.216	130867	98887	112460	105268	83754	141744	143835	112692	105814	121540	110466	108694	137044	153244	121461	153821	34552	84799	120254	132910	35778	120919	120034	155773	97678	162386	141371	119686	140531	118887	92939	84685	114441	119315	79863	141304	101971	142199	147141	143216	152281	160891	124330	84479	57510	157623	115910	146113	131683
154.131	168902	155710	134311	109434	211090	110340	193565	153473	147331	163444	135517	124209	104457	167184	140207	111367	111407	126370	139201	110176	110878	120498	106778	143886	98063	157726	135657	107457	140129	142523	129744	96906	101206	133033	113286	113080	125690	141074	144900	103371	124393	103013	131839	104802	102070	105490	80512	122358	110615
140.115	147981	93133	101194	107950	111267	86344	124634	119798	86898	87516	92515	106792	112547	88822	85293	67635	102656	105248	123016	87294	64457	92636	82983	68765	100332	119027	104149	88187	97910	120268	113547	86849	88312	72228	122662	83838	30373	105949	74600	96502	94822	117587	77163	87898	120194	88894	130723	113638	100403
258.937	588701	548872	568430	463702	582976	558881	526747	505795	527394	474778	466224	424597	411472	481003	469898	531363	494436	420065	414664	530254	438120	577103	516718	495804	527679	493786	388088	430932	429216	415304	446689	436767	442677	506299	546392	485648	532889	427575	453303	462202	419686	500382	422164	408838	495557	499236	369648	436283	462372
228.196	84486	107384	94230	131808	129136	83537	101341	106137	180193	88079	89957	87497	132220	93658	83187	100318	101673	108224	132721	68106	73266	131406	111195	119343	84941	109849	124234	104207	117025	117078	105124	18272	132739	111659	83958	95363	92874	80250	147792	80678	94669	106765	115195	103177	108140	134364	73981	76945	100436
316.194	92864	141923	73533	95778	96873	75758	79323	89876	80705	93274	73419	66974	88876	127653	77724	118833	106349	106659	90756	132609	27799	120045	78837	101214	104638	110875	69868	58785	115410	92811	95996	121527	65976	123082	75923	100193	76786	87367	66364	77948	117012	105283	85376	77892	104515	76384	61044	32602	67551
255.232	224654	263494	231719	251047	284730	259242	179902	284872	266118	220589	279098	194463	272749	227601	186143	186579	245731	236088	231565	222717	235073	221004	221340	284045	286092	193346	213289	285648	247507	202517	241696	239224	232547	265836	219141	283941	246411	246750	242022	206916	221405	239579	244483	221709	178705	212353	265613	204144	261532
447.347	197710	208762	209853	207987	163986	185475	146072	178436	180391	140437	152775	188639	152560	192562	230086	175110	196424	150930	177366	227749	224641	194385	154524	229563	129410	126878	150722	158466	202290	134465	152832	229432	233357	164706	170568	216206	130256	141446	231387	165955	184575	199516	157009	216264	160132	191245	196966	154995	177327
136.076	122247	154741	101848	163638	140488	116127	70077	137616	141882	124458	146563	122276	125735	119624	106412	117260	135494	100229	109633	121417	138040	113677	187274	106545	119251	163053	111161	152714	142515	115311	135638	125223	143322	115953	136366	88120	103859	91616	125116	81262	93132	104636	138113	147801	112120	122809	114566	108829	132702
537.164	112429	148534	0.01	143310	117265	175014	190486	117072	178838	141317	0.01	137427	154929	174804	0.01	143059	171789	139282	179911	157031	138559	87804	99023	121561	0.01	223764	167160	153456	170210	145880	102105	182932	148817	168692	194460	170063	150175	124475	188488	143338	160542	174479	150262	112121	0.01	192953	113425	118862	200603
134.479	0.01	0.01	0.01	0.01	0.01	0.01	0.01	0.01	0.01	0.01	0.01	0.01	0.01	0.01	0.01	0.01	0.01	0.01	0.01	0.01	0.01	0.01	0.01	0.01	0.01	0.01	0.01	0.01	0.01	0.01	0.01	0.01	0.01	0.01	0.01	0.01	0.01	0.01	0.01	0.01	0.01	0.01	0.01	0.01	0.01	0.01	0.01	0.01	0.01
177.091	102466	109619	90460	156629	139314	146187	124147	82516	107606	114494	119807	105126	84950	85408	90143	165697	141377	120938	123620	166435	111327	113651	94123	120451	75504	75310	111419	102798	113693	88741	113514	121077	126649	129156	125448	113787	92232	98458	82104	100671	140333	76471	96395	136885	100250	100939	108399	117557	132395
142.122	91899	77017	99959	133402	83208	70562	120076	86156	97959	69338	33429	89820	70742	66746	75167	82843	79410	77864	61613	77446	82762	84644	98005	77486	60018	73547	91810	83459	93148	74152	103006	90551	83588	71857	90673	84957	76493	79214	69704	94280	93900	87080	90713	52748	67061	76795	78335	109732	73609
221.128	195075	226045	222671	189889	232880	140653	166439	172828	151724	143034	172886	131123	147026	183567	155643	198947	141745	209930	205187	184773	190697	180905	191114	183901	131362	170419	193511	174115	185670	171313	197888	177844	126287	191040	233323	204977	190705	169270	189269	147861	182900	179245	132121	196297	188261	149298	216194	155421	144685
281.05	493919	498123	431522	587758	522810	475237	475278	458517	390187	530922	433756	498962	437010	510189	429191	425950	482713	512323	457535	508779	563213	501956	443540	503608	482990	569670	508753	451651	518596	435566	558510	451663	434872	470468	501546	564968	359784	477735	551469	433272	498802	463988	437865	457815	436394	475502	487502	481888	444564
596.153	1445513	1490985	1677724	1389610	1402192	1705711	0.01	1337984	1359529	1476157	1454462	1264984	1183931	1375480	1284324	1466646	1353205	1373455	1321110	1564582	1491275	1626433	1555654	1301895	1415208	1563725	1370295	1352494	1565556	1271038	1538373	1349955	1444962	1228772	1533744	1441605	1221064	1415735	1413343	1258150	1426018	1446110	1279111	1327470	1290622	1486532	1351213	1320933	1236021
196.025	355743	396642	396578	395782	355325	347929	358900	315802	351218	462225	450222	294425	308528	353975	393117	322918	362646	319882	387878	307883	293893	357946	303512	328657	322948	281968	288172	262129	299151	336333	356497	253413	345000	258748	279144	273081	255274	298753	319437	290994	322098	264205	187675	287525	269083	344916	314311	266006	322783
209.117	156416	137537	148227	103828	143947	150117	107101	142533	110425	144439	97254	129354	122491	134874	119168	162497	125016	99728	110463	131144	127561	125327	144005	127317	106233	115527	109050	137614	86329	117890	111031	117053	131439	167656	130088	144381	135736	120233	140105	126718	98554	168922	135962	108548	126168	135146	114706	122175	117740
71.049	172981	123267	166583	173015	147671	148500	172581	162757	178610	149314	195546	166232	146325	149617	141070	126095	166860	179625	130033	134395	138956	157398	170978	146306	141578	120499	154441	130314	193074	173081	155041	124189	139696	141485	124570	165150	156656	131848	169127	139291	146394	129330	154040	159307	153654	139203	119444	131084	163336
91.0388	129588	113651	108131	159765	151414	139125	97009	155995	135881	127247	102919	123361	67629	152488	109606	96892	131999	98627	110972	132699	146299	155764	125113	107625	128452	128273	89180	93229	124342	142866	89705	88745	118247	97380	92582	94942	87929	102537	146342	136973	122595	124656	114572	120124	100012	105477	145146	123754	98272
400.919	607927	520293	565994	545064	494902	534351	563644	535632	560386	484758	533208	623826	438335	542964	513644	574320	480674	513629	615019	631271	552418	585402	587768	619296	568565	708788	639635	521137	532186	593510	580518	549722	550138	579483	630026	526458	571976	413658	580561	449024	605979	570288	561504	537227	514411	548605	543853	587725	500183
178.032	613852	600754	494087	619689	631576	628424	606473	553467	514448	446512	653714	555247	510126	682715	568456	623834	484458	620111	526774	492569	545092	522666	636487	562142	569582	517443	543546	529313	468783	405888	469445	533988	468990	505742	571673	444456	483878	472704	433308	505767	513811	573945	450424	530418	540787	568110	386393	462127	502029
184.112	111153	121040	182072	131637	123975	124158	117110	141853	128846	138666	124168	106144	107840	120471	77544	159418	131630	86918	122346	75259	123470	174369	161956	133695	133661	131601	112460	110204	127061	142366	107901	138330	110894	88528	105073	107731	139080	119226	107831	117127	106365	100712	91401	160251	139366	89673	154565	106078	96261
128.978	0.01	0.01	0.01	0.01	0.01	0.01	0.01	0.01	0.01	0.01	0.01	0.01	0.01	0.01	0.01	0.01	0.01	0.01	0.01	0.01	0.01	0.01	0.01	0.01	0.01	0.01	0.01	0.01	0.01	0.01	0.01	0.01	0.01	0.01	0.01	0.01	0.01	0.01	0.01	0.01	0.01	0.01	0.01	0.01	0.01	22792	0.01	0.01	0.01
196.068	257448	201333	226744	219789	272848	166989	285238	296856	236347	226069	179293	184135	240997	238063	253581	158040	241315	242465	244274	236289	236300	240327	239539	222824	215058	241901	226884	211301	199495	220308	223492	165470	270157	205274	159471	257107	233731	164444	234455	235568	262385	227742	225273	216129	256418	279929	262177	215768	152939
85.101	221807	275740	208351	247530	274756	207704	291414	273056	289952	282605	280126	261288	258767	254169	257877	295236	265783	243820	249445	307962	239395	265154	267958	252483	274973	236524	317177	257976	350071	257522	291207	254425	270415	218129	242197	214727	232314	270235	217590	255160	178062	347769	223154	211701	302742	244992	273616	245410	301549
206.198	124340	91155	87713	89121	79669	80905	108147	64863	118554	98295	107869	119891	70362	99051	124005	115805	107108	91110	91770	104101	82341	104947	116390	87969	85017	102969	125845	81305	129128	88108	100132	83519	139911	108497	96222	78564	62863	89778	82562	74550	91261	105616	149011	67882	84175	88538	101541	73082	103063
106.963	24167	25734	37038	25804	65210	28575	33543	62070	69858	67528	60843	70688	34165	26779	64568	35693	64162	34944	95675	68068	67886	77961	63987	16634	30503	29504	35280	63794	70546	70599	69251	68770	83690	36749	82205	34702	75631	79534	35636	61817	31574	34957	62195	67584	97410	88311	62084	67457	98979
205.122	152263	140440	132774	123343	106237	118478	172475	80474	127805	108080	109084	88337	94040	135162	68814	116904	92394	93020	103490	111068	81446	120735	107622	77886	92930	116296	95986	136001	97149	100169	89917	82644	111891	110780	111396	102453	79612	130005	87531	100490	35397	141519	124380	160137	103798	107238	88716	100559	133970
173.081	136571	133908	101081	84250	106825	77209	128395	103976	132865	115566	25533	69769	129901	76294	100372	140095	117537	85144	97240	102549	129107	162981	107084	97713	132291	85508	118040	91620	93967	101876	105847	96277	122493	91312	116276	133183	90490	112136	62532	73309	93473	137065	89191	140547	102781	101866	65668	75245	118277
203.179	309191	232372	293730	332979	278703	394776	250909	259802	237783	292042	276033	225656	268146	238167	268703	263235	302979	254453	281787	284511	276885	268476	245547	268427	264415	267262	222439	219924	318704	255031	242096	195028	271503	236634	254612	338231	229584	217932	264284	242873	271404	257082	216757	268311	254483	263359	223816	227136	266770
227.164	212814	143644	172087	115780	156979	133867	125578	135661	117065	180287	117062	148578	176431	142799	142841	152849	129854	140153	163023	123681	141394	164394	196985	165046	148273	150103	151754	124956	136128	145602	119542	129235	188821	158851	123574	127529	175428	127845	171982	114840	181978	193153	155025	143550	158952	157109	185625	88824	161114
211.133	82364	65231	114848	153303	125758	140551	147159	120685	94728	110736	116735	119707	177131	135211	110293	106237	100251	108094	70538	91667	125905	141460	101865	92362	91403	121565	74498	103632	104110	95870	111944	163328	125936	118621	78310	107984	123589	138701	111318	104315	64030	92388	110917	117587	126935	111364	92109	115428	89068
241.18	132949	96038	36784	101290	28977	104567	104197	124194	101122	80133	78752	80535	88302	89811	89053	81829	98004	66806	79057	128995	73855	82210	89004	85436	80986	86538	102279	121146	100800	87365	150433	83467	90062	108728	111333	89904	80277	111138	86148	72337	63808	129077	118200	112278	75933	94200	108125	75752	94680
172.12	36837	70963	86313	35203	119679	111597	95367	92182	101157	82330	89827	82441	30928	61600	65299	102144	88062	97622	90834	93398	70602	114885	66990	31908	87139	75897	105918	64854	103351	82063	76850	114261	83197	28967	33953	98245	68479	96029	113413	76129	84062	88673	59898	96144	73549	90800	66628	31226	70749
224.136	138365	122061	133173	134223	164872	151001	130086	112270	164280	96193	126551	119526	86435	167908	146865	124493	99788	128082	105484	99629	94855	131881	97895	122415	105520	148050	96702	174954	104737	90312	157283	112300	125286	122304	103689	82215	103057	136670	122806	120448	92577	121898	91321	113667	135113	126238	113963	147416	105913
197.946	181850	201984	212247	229939	162786	193136	272906	238244	191069	167787	180557	164370	221874	177124	246543	171292	196776	198356	185587	180793	185046	260007	193787	188175	193231	208411	186126	199088	228216	190361	199071	253567	199345	175741	248472	213425	197397	171350	200755	194002	164382	209899	223984	173051	158501	176405	215730	215798	199108
152.033	120581	91708	105451	122604	124174	133547	34243	98183	90903	135463	113604	103817	93490	90904	82088	87080	92690	98225	81952	73980	72674	78315	35730	90074	99361	126550	104311	122271	108251	114629	122760	75910	112195	108345	104032	33194	94467	26528	78542	68568	71711	119504	74788	75781	54243	89464	91862	34292	83250
207.101	102657	136685	69024	86861	78031	127860	81041	78784	81597	114713	110050	82723	66308	105586	84054	113518	88869	119645	146222	99730	117370	94158	80171	109053	77587	98395	98195	80136	82389	70477	112250	85229	124413	85111	77540	72413	73399	95695	102575	121444	116085	81183	77994	97950	90767	70158	99031	79423	95053
243.195	92557	68842	78306	121666	69664	88818	84155	26316	72279	83908	98947	106038	66192	104260	106492	76447	89513	76656	81665	124093	84501	131716	100148	66479	76544	75363	118419	31108	89906	123058	126593	107511	100268	122434	85401	118103	110831	79822	82080	75513	106198	59120	112287	88864	79735	66332	65740	72066	94187
91.0572	155086	159317	138752	200389	143178	198175	215126	154271	156250	175900	127875	132361	193564	144178	164284	144057	145473	145152	173750	173222	157359	132499	153851	170409	115655	178534	161477	128128	188650	175273	169444	149331	148842	215025	190450	145800	128353	180005	189145	207664	146486	177105	183733	149052	147075	201655	211165	156389	139694
101.023	225926	252927	201430	183886	214623	190789	262799	218154	222393	260602	194247	210340	253925	203595	237345	201937	201133	157612	203269	258690	227151	196168	168984	262918	181424	208794	187924	223696	213889	157727	210736	219915	192332	208475	239742	218142	219564	236619	218435	165263	206250	182479	171893	167260	185014	178509	228150	191268	124036
299.126	145243	107864	98616	135272	105096	84662	152110	105895	66938	131315	119901	127288	126359	105324	99459	132257	98069	126663	129710	128243	145287	94789	77978	90946	106382	73956	88109	70326	133847	80633	121496	136127	139264	121817	101127	140429	111665	87297	141115	103889	112287	148840	134556	95047	120691	82563	120692	111309	109169
177.074	143573	135337	181882	65852	158017	106074	106301	141591	116316	137551	158248	123288	133829	152041	131013	145234	89575	130931	144557	161896	138108	149477	172194	124802	105411	137509	167153	155817	111627	122242	115386	146049	139883	145485	178098	95917	134960	126326	123011	140570	148011	160795	102790	125989	106046	85622	134310	165927	102176
272.266	67987	86921	30647	70313	90398	80207	76000	33898	59874	76467	67089	103621	81132	82843	81207	85472	96546	36435	102069	71621	103818	95625	80319	97125	24484	72504	115470	76861	76473	72711	93201	73684	91042	105897	75350	79291	91729	80195	74116	66582	58275	73931	32527	89962	99358	33137	109910	58577	26261
139.075	817069	1068797	913967	1038043	1127892	937635	1005718	1064960	1070679	1112426	918546	945447	855020	954153	963375	843204	936956	893677	992504	968547	998290	897738	972626	897565	864539	973591	997119	898333	948347	936508	1011225	952138	886555	968947	935454	1059233	968300	1010255	961870	912998	952381	890136	864806	913715	888541	928371	858745	930162	886308
263.164	61414	103870	30395	71236	23296	80956	95276	87589	91624	101392	87500	116309	74449	34796	85085	78301	69117	69017	83429	27281	89211	79728	82477	80932	73111	28871	63369	106355	72514	79010	99940	58855	60323	74948	81491	71595	80383	29431	33919	107258	83241	88052	32877	82310	90680	98870	106043	86380	69122
179.064	104937	86344	66591	94100	74075	100611	102457	81436	30778	66437	94859	95565	63815	132031	33818	84528	69867	76224	31959	22988	98311	91276	78773	68401	100162	117720	70871	78445	100266	85182	98301	102768	92219	121243	119326	108553	30215	90292	73847	76034	77476	83222	64010	107374	104509	80487	74248	98447	83141
357.147	73030	89622	81689	97118	66203	35135	81485	128904	88122	75484	119564	80524	97412	137316	85820	102588	93313	78899	116391	100106	89762	80647	94901	129307	82901	107956	96893	144782	117108	83426	71077	58995	94458	75116	80949	98670	17977	104176	90034	68835	87285	87026	81109	35032	87289	104729	86434	25736	96990
159.157	123358	103903	132725	82130	68587	125316	93716	105708	108206	69691	67123	72497	119532	97373	85677	135451	109924	109763	130930	103476	86418	69996	66128	94121	113403	76210	67171	69277	88703	78194	155732	118941	116880	124633	113818	96206	86670	92770	84929	94338	95885	106222	86333	94561	78747	82124	90536	70016	53920
230.248	120698	120071	22933	77048	109137	65039	73710	94340	80937	124694	136675	67004	89644	70574	79602	77089	34848	111594	95186	89436	71274	60824	94324	83231	71661	82307	97753	127043	89254	94408	86390	67001	108492	97231	82134	71425	33435	83144	106687	82932	34152	113855	82216	79834	57786	128709	77975	70360	78170
75.0439	164356	192898	147289	159254	201806	149631	173878	157494	157769	168014	165521	160701	146637	144697	124508	177865	140658	138314	201731	182152	171856	173018	165332	140292	157997	195447	171153	158519	197440	122031	164021	181019	161706	185266	108810	163183	161231	160600	193998	112658	168555	178766	186663	135448	159485	166697	192968	94360	128291
135.978	195752	271967	181793	49704	260370	241914	114625	141063	255187	207767	77514	207246	250753	227790	109506	125196	208654	196077	47054	188483	233742	136380	122800	208964	229652	87969	163575	254795	214064	73547	169480	210368	196700	77638	163327	250407	135559	135731	243768	202345	63880	220124	257591	161484	44027	240485	240579	102344	164353
153.091	521508	613844	549512	515325	629047	597943	536479	582990	584132	568408	581890	597656	470319	560338	578030	564517	488583	479517	536826	635737	552771	549030	536161	553341	526422	528401	556839	717787	550070	529384	508443	533985	502476	586429	486515	569636	376388	466677	555455	448632	587089	549459	497024	491903	498206	494643	569690	550620	546792
128.107	289661	210980	265912	254190	251987	305467	242488	295851	214851	176180	269853	229297	207918	228760	273218	191512	190078	222091	230739	301055	182259	246010	247092	254034	237124	225774	262151	235539	255990	220287	205260	260731	261367	241354	250366	277850	147782	207558	188468	187218	239102	259300	246195	248259	228909	199986	285316	216223	172058
163.075	281158	341299	359585	306359	378159	364353	379001	367989	230576	373929	301908	266686	313011	341367	314951	290952	324317	342858	321112	294784	321155	367543	279318	376598	328715	362203	350465	320752	271102	281147	326879	313142	275277	318609	287634	287873	329185	264594	262784	329225	351192	315562	277186	310469	342631	306753	283557	260639	355030
100.999	27463	18938	38993	27634	23431	24561	36128	21980	18878	77008	65581	18853	29800	59091	32306	20191	75062	123061	79586	70001	28905	29474	70505	67936	27080	29777	19289	33375	36881	35719	25931	67866	27002	66177	32449	72243	67178	90942	63347	29182	84235	52847	29658	64897	52501	29162	34843	68220	24592
263.175	103254	62785	82120	102317	70365	89802	71317	77925	98852	97806	94056	86707	67235	74851	32991	34547	28534	70745	60659	83696	62787	73179	69407	90380	63630	70231	87792	74747	35915	84231	68619	67809	113309	90156	67823	102998	89529	71594	96954	67045	83347	100916	87035	89146	60425	97878	98892	56460	66653
523.131	854179	981329	890602	963429	886212	928156	684183	833933	766349	892401	718359	729470	844111	909038	824971	687662	698271	977863	755529	826281	0.01	942758	0.01	759381	718349	815761	772728	865771	987117	787651	845093	781869	822835	731476	827534	0.01	779692	734946	756121	656284	706226	744860	715641	891748	655021	899926	786866	779553	728757
185.117	362528	366259	325576	324820	357497	348515	304780	310154	342515	356470	320807	337078	370061	426614	337016	308256	333911	345110	286527	301578	339419	344332	371844	339082	338052	346423	286698	353485	342356	248806	417418	289538	391099	322396	302527	355427	322561	318868	359533	308362	267544	300733	289401	315472	289459	312581	336781	279891	320486
541.12	105650	143648	126221	176647	128274	108273	92846	100490	104538	114391	134182	134160	73965	112072	121038	130373	94824	109555	101304	98400	157451	108643	115537	142465	77591	144674	99688	120036	84578	112530	126858	127814	127521	154210	150444	114376	28206	81142	62739	76387	82937	121634	118081	130007	108477	112521	115755	96480	81082
594.157	7130760	7287598	6978217	6709846	7088886	7146888	6122661	6004815	6831854	6708079	6619188	6129655	6202696	6449367	6213446	6591302	5854101	6271009	6617763	7173845	6679638	7173374	6781866	6541376	6210456	6903221	6265587	6529891	6849039	5859064	7199863	6261358	6460142	6802872	6950491	6628556	5545074	6129779	6534589	6003884	6368432	6621678	6303628	5958215	5695370	6444654	6690607	5947048	6056085
239.164	81222	62437	74501	84110	88334	87156	116705	83306	80518	96878	76639	95546	79013	124775	101318	128260	119117	83702	22251	95688	118511	96999	109414	81948	73041	86346	81563	117407	77418	75609	33252	87741	113165	103970	86214	135920	73687	65438	110607	115187	84058	80257	52949	88329	92855	80957	95873	81220	74925
225.109	26000	45783	122023	61330	38789	131058	310925	92950	150759	36548	0.01	75785	138896	123730	116654	93356	16302	55959	65156	33320	214546	87362	446084	60904	0.01	26023	25359	61360	64632	66511	32207	235418	92585	53144	177563	84248	226841	22989	87635	28645	54918	264998	65210	65025	90733	100503	57584	155102	56693
522.134	2463176	2491693	2985832	2767833	2951405	2492761	2367820	2580578	2503356	2267536	2491342	2351429	2295162	2565894	2499300	2692160	2367676	2565644	2479921	2658429	2740246	2811192	2719517	2648101	2466287	3050145	2464080	2468330	2858299	2257544	2671558	2304705	2654612	2584814	2488912	2560199	2282972	2319319	2462348	2269180	2468695	2379961	2283592	2387294	2225783	2415859	2340493	2566470	2513970
505.104	141758	142902	137776	103852	141845	100384	146242	138411	150943	141600	122610	87372	0.01	115237	170220	153015	122252	127357	60353	158446	152323	182390	132953	136847	119081	105457	154041	169923	139446	134532	146189	164582	84161	132700	113590	147281	82369	118757	166884	101809	144465	166708	103902	110969	126008	138029	197001	112762	146926
199.096	82816	125637	97012	122428	71961	76874	37649	78095	79606	143831	87946	66728	87591	78778	98095	89889	81931	103641	73437	101967	92336	87933	109837	104877	57051	100807	92506	95731	71152	106890	85530	98341	70617	85863	28707	104004	71023	93437	117542	112785	116650	86690	96736	72867	74785	122967	62546	86371	93078
191.143	182854	174173	190152	153660	170981	208267	182788	201918	152766	173027	200524	178803	177180	223339	199442	176994	166895	218131	170569	196952	203441	175890	187930	208252	193012	147204	244961	187412	188830	204689	158473	174092	154131	126276	182018	193353	163331	216044	195579	151159	188980	168811	186212	224053	159021	150997	143560	209022	152294
197.096	58371	113001	88414	114127	67602	94640	78184	69403	100418	57714	94726	117426	93142	75782	61326	86079	111746	83349	132233	93032	67034	108168	67465	91252	85178	83965	28610	96131	115723	69545	135537	94105	102313	65253	93327	104029	105964	61111	98277	87248	65199	114007	81167	71253	86229	61654	77852	74377	84887
201.148	125969	155931	82375	104626	118099	91819	70207	120742	97498	34109	106041	116575	79617	99180	109899	155121	108649	86936	70063	101546	116749	104857	80623	119141	96121	75599	90555	79263	94076	98267	108183	124455	98837	106391	88649	91295	98828	84710	106682	103415	74717	109126	115417	123799	94426	105503	123957	128905	71997
209.19	213294	262557	250522	129333	212864	141070	123554	151416	168993	213385	198137	212653	138869	160911	182952	198719	133882	192727	205615	173047	192555	149600	207427	150540	147459	266147	189098	184255	212156	187486	141671	173538	146927	183788	162477	187745	162565	225686	153171	157728	155644	166595	145648	199045	172729	175128	178900	181997	180269
257.912	162213	145653	148852	176216	148428	121526	132557	125451	136230	98201	149702	129092	123238	98511	90398	158190	161764	104769	148911	186859	201546	141749	170104	134611	198874	146757	152126	156905	148005	149988	188936	169686	186109	123128	183368	179808	121567	172989	121487	139630	155734	184715	147934	137037	156210	127724	130207	138683	127587
193.122	484921	503028	472637	502356	540298	561973	507502	518817	428052	457651	435396	455130	482592	483248	427382	479157	450688	366897	395451	534622	530995	462386	351976	416568	475326	496310	479504	501445	532940	445561	519661	423387	456379	430457	448109	376468	408432	350369	413026	471801	412755	414210	389772	442100	363820	372458	450438	385097	380275
405.162	63159	68581	66624	25619	28428	0.01	22449	69254	30589	29707	35142	65907	82112	78792	61394	19413	80633	98409	29692	96701	28908	85660	27766	33321	67907	74910	84685	66859	26981	24026	70892	31039	89101	29834	69938	56193	58151	63652	65069	58353	61927	89749	61194	84771	29338	75135	92091	29832	54638
177.054	82812	73727	75996	99709	110226	100001	101048	59709	116553	94930	88940	88588	82715	97419	65367	80076	96840	89079	83466	68933	96610	72217	88409	101631	96467	36655	140064	95526	69716	96475	79138	88356	88909	95838	72715	81220	63526	102358	101967	59287	84414	79384	104757	118934	90187	116599	86429	69179	100229
147.044	136816	105297	118648	114339	108781	141734	86074	111395	112411	143718	101075	134495	114719	106003	89134	149559	87581	126233	122683	123151	146077	104280	102304	118632	102409	123417	85003	106836	94095	122761	141952	112638	122567	128736	109329	74316	87119	112528	88615	152164	110454	103737	98326	177650	117782	104410	117778	143983	85436
225.221	118937	70616	110336	126973	136402	95209	137329	131531	94008	108641	108590	124398	100168	115262	138932	146290	144300	94382	131693	137239	107298	138695	100253	101984	113443	119365	94120	95792	141006	109209	166117	107249	133179	98277	145963	137962	61571	105279	99919	131939	148777	131973	112268	80770	79683	115301	142039	116186	98306
148.024	268732	226855	211884	265872	221289	226624	232378	176184	250145	217736	224818	164531	219113	143018	217847	229021	211156	173567	230074	218962	221086	198580	217934	257282	177269	174795	236544	200828	166929	155059	191822	202579	215893	217243	206955	182608	195657	206715	235062	166938	234684	196620	161837	183957	165677	220349	184435	200497	203758
201.164	153116	97083	95398	110317	119922	116902	99010	109945	61393	123827	120323	120907	78255	76179	124091	94149	117548	130558	130949	131708	139129	129279	149680	99753	117870	112270	131421	113853	122587	94499	93265	99024	113148	133784	113792	125721	77319	87947	83333	96295	103720	114611	126594	94282	127364	91670	119274	100440	73353
83.049	287195	170208	156977	208015	237908	227451	184879	199608	201024	192902	205755	202239	157814	129300	246445	170075	154274	199112	190342	134219	165747	187636	233371	221326	221203	225186	166186	190506	227821	188686	171254	195884	203431	164196	138501	211181	198457	118502	164912	190430	135694	150078	184505	158688	213711	182360	129397	203690	158586
235.971	344202	337687	326936	324073	227643	344200	342018	343762	311617	285069	283429	255552	273055	268791	299943	293037	335985	301004	295139	317161	319801	355236	358692	341420	247573	334856	246329	319226	367740	258222	387427	333841	399805	267279	314095	330485	291310	295417	310684	336071	273369	313268	226509	368206	259440	267758	309252	268467	291285
387.151	28141	31837	81330	81235	28340	16548	31276	27642	24667	37143	62367	19442	57979	33524	73585	92108	35765	67162	26962	106985	79538	62433	28555	75049	32315	78371	70160	82579	80571	32502	35504	0.01	74754	87103	74039	85255	25971	68048	27510	33837	29801	79037	59350	73927	57039	55759	62818	36378	68307
180.064	205153	143356	157493	136529	122304	143978	174391	137023	154552	131217	156569	181888	161853	137398	137551	209547	115635	127052	142917	87037	119534	157929	155536	165599	113563	134333	93869	124412	98459	127018	125653	157882	146994	134624	154170	118013	107145	116101	154033	171436	138032	129267	141801	88653	144827	136412	103089	127991	101787
282.915	0.01	0.01	0.01	0.01	0.01	0.01	0.01	0.01	0.01	0.01	0.01	0.01	0.01	0.01	0.01	0.01	0.01	0.01	0.01	0.01	18412	0.01	0.01	0.01	0.01	0.01	0.01	0.01	0.01	0.01	24567	0.01	0.01	0.01	0.01	0.01	22206	0.01	0.01	0.01	21488	0.01	17294	0.01	0.01	16687	0.01	0.01	0.01
180.11	111894	104448	77559	74821	92453	75987	95601	103365	75448	62622	126989	98740	115854	90277	62905	123484	90260	84787	114693	132113	80922	36579	96929	102451	93766	129576	97057	62464	124738	77716	108664	90320	95611	70980	81628	108106	77630	66963	32482	93669	82948	91061	107329	115293	82784	93644	102277	135835	75440
213.112	97977	93781	88384	146770	120496	103415	139416	134175	114964	118684	85850	106954	81164	87352	114770	162169	90388	118654	109841	99126	138249	165613	111591	135578	88694	81545	134013	112607	151020	101958	118436	83749	118659	81682	86548	97040	91210	99430	106002	94692	108950	102336	75663	99936	75691	100992	146956	111653	31807
179.935	83326	78900	122660	141220	118952	119131	140702	119407	138990	33658	87866	83850	109148	105727	106867	134469	85576	130575	76032	146641	101268	142082	90871	138318	110785	127175	101405	88531	154133	117086	117732	136786	72094	125565	88209	134963	109371	87611	72877	137021	114925	97571	68698	95887	100739	105755	112462	144927	110515
152.953	0.01	0.01	0.01	0.01	0.01	0.01	0.01	0.01	0.01	0.01	0.01	0.01	0.01	0.01	0.01	0.01	0.01	0.01	0.01	0.01	0.01	0.01	0.01	0.01	0.01	0.01	0.01	0.01	0.01	0.01	0.01	0.01	0.01	0.01	0.01	0.01	0.01	0.01	0.01	0.01	0.01	0.01	0.01	0.01	0.01	0.01	0.01	0.01	0.01
164.136	34575	82471	91791	115285	147200	165727	112955	103428	117231	90408	84480	122405	130326	114788	94549	79935	119769	113123	126946	80196	129598	117690	112173	113818	88931	129693	133614	90702	117011	103662	106617	119478	176084	113540	67610	78875	71456	105900	122254	90561	111149	97061	114334	65662	120534	91209	91020	110571	120720
168.925	0.01	0.01	0.01	0.01	0.01	0.01	0.01	0.01	0.01	0.01	0.01	0.01	0.01	0.01	0.01	0.01	0.01	0.01	0.01	0.01	0.01	0.01	0.01	0.01	0.01	0.01	0.01	0.01	0.01	0.01	0.01	0.01	0.01	0.01	0.01	0.01	0.01	0.01	0.01	0.01	0.01	0.01	0.01	0.01	0.01	0.01	0.01	0.01	0.01
187.169	121445	113217	85847	73473	106485	90829	89163	106843	82756	134823	117624	113487	60059	103649	92184	107363	112232	116992	97134	151443	104584	102596	94992	132370	33656	146042	36355	85178	76301	114218	72861	78222	76461	74750	79405	111504	110301	119394	76641	82288	94673	97930	115052	68562	99335	129586	68504	70878	105300
171.101	450728	353319	345374	366146	461907	424476	305306	404667	379304	382676	386457	355573	376449	391649	395101	311283	383535	322316	435693	336745	310342	405725	341528	375202	387024	360051	383567	328732	414990	309245	403045	341097	369665	341627	362677	412293	328926	308078	321169	315693	350781	374607	341369	291263	301925	364127	325397	369541	388080
151.148	124785	134156	149879	177866	190123	178798	163629	169047	136306	184896	127874	158049	190820	146057	120305	158641	131272	189310	182813	138353	150085	170987	213091	222723	124689	173429	135789	195363	150419	120452	165651	118575	159408	114271	177753	168347	181447	169843	144718	132203	194540	170983	154696	145777	155140	168592	144873	100635	181706
93.0697	178717	153110	157505	137716	145486	129640	168835	150739	109544	175198	166709	132550	121202	95436	128932	142765	154049	168309	151642	134007	133867	121807	154514	105903	143312	121451	117480	141090	101467	149695	174905	151235	114279	121343	108790	131262	108868	130969	144209	111491	176779	153311	117919	146003	160138	122087	126523	123500	129251
168.11	139388	117090	154170	133824	138965	124662	123505	116128	135301	95674	96480	130218	112360	89200	122125	104723	96482	125999	116577	119525	120900	126022	124272	142632	118756	130355	97568	104095	150867	77743	123841	90387	141383	85740	76974	87951	76132	95834	130802	121198	120695	87056	116550	98531	103470	120889	119202	157407	52792
267.195	29923	90768	85882	98996	96764	110532	24753	69821	80020	85024	115039	112793	71119	78025	81961	77133	80048	64722	110836	31557	88599	83896	118414	101168	92774	29416	25441	83405	87888	72665	100253	23968	61638	78240	77757	106425	30330	88555	75723	68722	79265	108593	33361	73327	70908	68878	69487	21073	67200
207.138	127642	109084	193019	153689	117096	162873	121357	124969	80910	133506	149432	106627	100221	161360	85578	146867	128575	168510	124700	163691	111893	179295	138167	101427	145521	124927	118690	134127	135533	153007	165820	147525	106461	148819	145283	156079	117605	145536	127392	175849	119097	119899	101171	181678	119991	134798	138619	112583	152521
240.232	137598	114753	87947	98085	109490	117005	96758	113280	143218	105868	130901	88221	64363	125588	114327	86531	102580	119040	103796	90523	113756	90131	164277	91498	100534	115591	119605	70473	100594	119962	121562	89570	89491	80956	116646	134460	104161	120738	100949	129490	141303	89230	80724	94608	84237	120097	102092	65300	94203
223.094	97346	108866	209959	167663	149806	159689	158524	100294	122790	152975	122412	105298	146421	161260	149365	153049	133424	141033	136402	125856	196847	179240	177372	132997	198469	164754	133176	144585	197676	122013	187033	170670	217202	180365	160677	165014	143506	90613	150817	151752	142378	165316	132622	88303	153363	170550	134375	125626	128442
356.069	101896	161420	115680	117730	118445	133400	121205	97918	135589	109279	94999	62172	79309	73755	115142	108256	98399	99753	96441	125899	111413	108176	136419	84549	28094	132644	83586	106022	149495	104500	117596	74435	116005	139671	60053	119200	32350	104906	74057	169915	78300	86184	76429	144740	91813	115423	74220	128422	135973
147.117	128358	82614	93170	92376	33043	91032	95034	81188	121556	125863	87585	89504	126655	103145	32254	93404	82555	106484	81987	98113	107691	84332	93538	87639	91280	84098	92436	60145	96619	115906	91853	86266	103970	96946	68700	117977	61298	82646	94901	91627	86728	105821	66825	90457	65016	104996	82176	85478	67836
227.2	255353	241202	259059	264116	365103	287792	246459	286332	272613	288481	250659	246482	288767	270577	232995	277229	304184	281823	273079	275144	288192	336538	251035	316838	184474	276818	247105	327776	281336	238289	243857	236530	266912	274888	314456	259636	279603	297169	267797	223269	267992	283314	269883	279168	220944	225217	322039	292009	231183
241.252	126211	99590	120543	104516	164401	136386	107761	122260	170261	122995	156052	90281	147218	112828	142490	142031	105267	160505	185913	108659	202615	163683	124494	145274	114355	140711	134750	156659	149704	139014	181820	120764	135021	155011	113146	117079	119985	78304	94156	131116	140456	138660	122966	173098	147197	155090	137967	142089	172176
196.105	116553	120005	114777	132698	139638	186760	120046	98722	150451	138668	90396	111010	114496	129089	156412	115847	146699	140721	99974	128548	149775	131830	102530	143580	136024	154891	114703	142368	142605	183156	110014	107841	169255	100458	115464	120053	145077	88859	143129	89656	167006	137490	150767	153389	137391	119373	111491	129602	152303
172.133	89436	0.01	74312	66376	86342	35587	70733	125155	83166	100366	62335	84900	93892	71029	116535	68153	28970	94598	92586	67178	99538	92922	102892	75697	121795	88218	66884	69861	68484	121703	73345	77031	80274	79666	96690	78804	88385	63294	80462	63972	27499	79215	69884	74302	80300	91982	32322	61263	127112
199.133	121132	150306	146385	153127	102025	124360	109101	114448	103191	91990	79859	151990	117942	144203	95044	140128	141496	128470	142921	130441	36841	158946	204592	91012	104061	141145	94330	88450	124486	112120	120980	113002	116873	103336	111711	140555	103984	149249	138786	113051	149107	134861	147511	112208	94249	118742	121441	110519	103109
255.159	65809	96483	75167	102915	94870	70467	72015	74360	71108	72531	89402	82274	86288	92603	119876	92089	76711	35095	58626	138872	93549	100876	116115	70809	81766	83935	99102	70720	106491	120368	64890	78577	78636	78525	74964	88067	134304	70128	68789	96271	90812	121148	60440	65479	74474	98575	85675	91572	111462
165.127	202111	203474	193809	206138	240073	240707	237966	187561	203544	251639	233188	221452	195567	202342	191511	260806	148599	145236	230440	230169	228941	220462	236883	179426	149244	262690	176548	204089	230775	186987	152484	167477	228769	170275	196177	265104	217528	225181	194376	175330	192075	212775	183639	206727	198206	172610	215643	234649	242979
199.205	363342	375976	373175	398985	420659	335311	405747	425560	337921	397554	287171	380776	364886	317538	289686	329055	364500	370343	274674	333809	347875	414853	425767	254668	295519	299921	381747	313428	397524	321325	352145	260905	313334	383077	300336	395513	310606	344393	302955	349730	277961	322852	340208	282010	326555	378823	365263	329681	359681
269.247	103799	172436	31878	63991	98208	71024	29142	91100	98922	117234	67944	87789	88106	109872	114503	85469	101854	126983	68404	68047	78110	128947	79364	120440	123289	88238	100363	104087	86244	103659	85415	87462	98271	89269	100047	84228	31691	90700	91352	64661	126867	97457	78463	97103	94884	104600	102861	129420	101636
538.162	89373	110021	96646	91077	119268	126112	138270	85609	139334	32566	88907	71623	72097	91413	99776	0.01	91906	68359	65978	0.01	134706	95356	94851	99128	111220	74695	0.01	0.01	97876	96160	119017	60579	0.01	0.01	86436	112208	0.01	93103	0.01	90240	68214	0.01	58426	116628	96287	79530	84053	124203	100004
152.997	90538	76418	87612	76832	80576	119140	81843	74183	32770	38336	60801	70956	90255	77149	84100	63638	61498	65703	104821	72815	110157	57879	68718	63742	93923	86319	76634	78353	115508	76068	77148	85133	32811	93879	62514	101316	66518	107295	87982	62486	70576	100877	75608	81721	74492	72719	34603	72854	86584
170.963	17854	16633	0.01	0.01	0.01	0.01	0.01	0.01	0.01	0.01	0.01	0.01	0.01	0.01	15768	0.01	0.01	0.01	0.01	0.01	0.01	0.01	0.01	0.01	0.01	0.01	0.01	0.01	0.01	0.01	0.01	0.01	0.01	0.01	0.01	0.01	0.01	0.01	0.01	0.01	0.01	0.01	0.01	0.01	0.01	0.01	0.01	0.01	0.01
279.232	72709	107966	115160	126825	76736	93885	74980	74413	90301	86827	87627	31873	81633	85680	91620	112385	126008	95405	77041	74887	89885	95544	94944	96500	76156	111910	84216	87221	109322	119259	93937	81254	90374	36575	72786	92652	98967	67922	104378	109617	84034	148185	84980	81339	68710	125441	102072	75534	57923
233.19	91652	97700	98437	78238	118150	109767	92825	30212	105704	70839	139382	93561	108370	91869	78816	90826	109247	91343	103918	121625	97920	118495	91170	96863	105480	92663	95320	122094	31231	93660	64937	106120	81805	93368	116163	76042	19539	74595	99223	105733	109567	99231	129013	80370	113583	62312	97175	93430	84884
374.097	94282	122184	127890	127341	70104	105736	34474	73900	78954	105803	109376	125477	139291	133951	115280	90582	81671	136518	135720	110143	85362	126593	116218	119049	110098	0.01	81429	65066	119968	109335	76149	80012	95247	77682	97657	91991	73200	0.01	137649	127095	85725	77407	94176	92900	77765	98143	130736	95288	113208
229.143	16511	73700	87111	109059	69383	70473	53174	76278	85565	96796	91894	81092	69460	65952	31506	60387	72619	84892	61675	151456	64485	82088	61160	89600	101351	81855	55470	81993	78738	85132	87942	31698	101742	99541	67227	62268	51760	33610	76635	107967	63420	53212	87732	94023	32906	78783	77937	87486	108905
187.096	72296	79116	81867	107871	81827	142262	74556	80158	92084	89691	85959	127825	73415	121528	74924	124642	90695	86338	69062	86619	92500	97822	64055	86715	98281	95381	85193	92682	83279	96522	95847	66101	95673	119673	96907	88398	96442	114663	79726	105765	119984	98412	77317	98859	64365	96277	94775	75329	102452
111.08	383420	439149	354472	358571	407297	279107	386865	336794	366346	397993	443876	361521	422617	313223	355988	422711	453073	328157	443299	418030	411901	434842	347670	420238	418746	381974	357981	339617	367162	356650	421679	399212	351433	414740	379298	343705	302686	367346	332761	399627	370285	346696	323058	313363	376026	412931	392169	355632	412648
283.227	67004	77583	88087	99251	36665	65994	86405	33205	64409	71858	64641	73731	64139	90179	71498	99283	92687	76887	61930	35965	36870	76706	70561	80083	67230	86997	67970	74123	106609	24841	29500	79017	72723	111031	100092	98592	69450	32041	104769	88153	108019	74214	33316	51420	90511	92135	78096	33650	57401
155.143	485891	547060	474628	462034	537665	514823	460870	479224	479087	464961	511370	417396	588994	489034	495898	524433	411213	526451	497175	535692	643901	537694	477862	453079	457091	530189	448552	509887	562548	405949	510751	453133	459604	451907	503895	567886	420543	478982	413047	499862	425148	522394	469664	435959	436641	483178	406888	462212	561198
161.06	84867	88909	89502	117369	90083	88768	81945	66400	99683	85191	97292	33474	87895	61729	85188	103998	79313	71191	96065	31846	63051	77399	84070	30570	131107	102749	103269	60908	77257	93794	103633	73670	86379	98440	111242	91240	68453	99929	95662	85416	90397	105224	65254	75455	105137	104507	99317	89191	33777
313.237	84802	76553	97794	19864	96848	96407	76116	79461	54954	84751	93825	63519	77359	72999	20688	68846	98662	74089	81243	115952	30588	114230	89062	94013	79637	29943	77270	78379	97867	73294	84077	70298	90477	69665	31537	86922	30160	68370	81483	27978	96948	89704	96241	27043	69001	91364	79917	33335	83896
272.258	94348	114375	81858	104114	88223	31441	35142	103190	77693	31753	72605	81684	78970	70045	29119	87224	65349	111460	75845	75001	75749	98075	31263	75038	89892	90585	103913	71674	97917	88899	83865	77934	75100	106371	80514	77732	60664	73904	59399	78531	59513	64185	70060	59784	68920	65371	92748	36316	63613
669.172	661122	809677	798023	774806	800688	864849	0.01	679195	720693	704403	777593	666424	645758	741139	797048	698032	623363	753092	639004	758995	762040	773575	769447	808030	821601	782119	671906	797086	884176	728773	839891	726519	817163	706678	738361	739280	624354	724452	765536	728668	808000	788218	678103	698366	750611	731220	728432	694715	720614
255.268	141948	182009	163308	170128	152209	149177	173709	198531	165215	161033	200993	157220	147109	189042	180353	184970	135471	118792	149301	159795	163865	131617	184099	189726	180265	139546	137925	204752	205285	194633	125888	172442	205488	146319	201338	211928	154144	159501	146426	152411	189884	158576	193598	162115	153617	151349	153654	154799	181136
182.126	125225	123454	126055	99095	132731	131910	115571	116728	149826	38398	163256	72418	71155	139862	99055	139748	99093	113971	127981	128569	129167	108248	102456	97564	99492	120175	72549	98117	116747	115966	98003	100509	101471	34095	110353	115628	80268	76245	123788	107163	77781	111744	93919	108495	75485	140932	114998	84353	88922
175.148	109518	82776	71636	81923	99237	116772	100177	74974	71614	73990	101846	98522	83048	126954	87737	101060	86600	66806	72598	115867	90327	120461	85282	91602	96534	105924	75631	78359	103922	90125	100528	76287	101379	85041	67315	114583	86840	91604	79667	31273	95194	129900	100454	60539	65171	115290	123054	80556	93754
233.128	78233	34618	92502	90679	93904	112064	92505	55727	85222	35157	70685	67484	87529	78109	69300	25048	73263	78772	74800	98078	105193	94954	88451	69872	78264	76827	100447	28052	87633	77566	77780	87392	62461	34837	82116	36137	63114	103378	26451	75657	89196	33792	74383	109504	105902	63842	77127	76734	68609
194.991	166684	138639	165415	173547	131993	199413	175948	193105	146147	162139	172898	142167	185370	215325	140553	159134	142743	190496	141143	213057	192567	187989	172791	219888	205842	110294	144842	209932	172223	183325	209451	189633	188609	179768	193731	188641	167422	111602	158480	192068	188043	175540	173962	190277	162256	172048	198258	134567	211424
188.143	116988	112099	80890	67132	80992	86303	92363	105835	65616	107167	72698	82464	79105	88660	78242	70236	36300	107343	117365	70198	78985	31563	74732	72187	118923	34173	103854	79658	75731	90025	125748	78785	116085	69757	67490	63648	77174	72600	102882	61586	59769	98059	94064	73736	57883	132978	72524	83032	65543
137.971	0.01	0.01	0.01	0.01	0.01	0.01	0.01	0.01	0.01	0.01	0.01	0.01	0.01	0.01	0.01	0.01	19597	0.01	0.01	0.01	0.01	0.01	0.01	0.01	0.01	0.01	0.01	0.01	0.01	0.01	0.01	0.01	0.01	0.01	0.01	0.01	0.01	0.01	0.01	0.01	0.01	0.01	0.01	0.01	0.01	0.01	0.01	0.01	0.01
392.287	88485	98771	128999	76645	93815	119441	129569	107608	86624	94740	91604	94559	96670	106355	113249	91651	105554	109905	84729	121235	95377	130325	138898	87888	74053	132863	97385	117690	95109	92064	160599	136140	142857	109369	64864	91695	113388	95057	129439	108176	84696	122093	117117	87676	145956	94269	129457	110591	146827
99.0439	1010466	1006535	811117	840321	1023023	898439	937482	1041779	973162	883553	855143	788251	903308	942136	890242	877206	948252	742575	903495	931005	882818	982843	931708	927639	879047	921929	905252	807235	950249	1022114	1040651	869468	887163	895869	836561	831392	885102	924817	856888	945475	848781	809711	722000	755885	860086	885078	943258	856268	991313
128.07	173939	223784	197013	151098	212236	205201	229348	184163	208036	196453	171878	200922	174139	228035	184768	162178	178867	222087	237707	209797	182146	166913	170973	171648	147297	225700	167626	262409	269997	192351	198392	215588	253832	223889	215802	182475	217627	200979	264051	232355	223730	159837	203810	220729	184431	240488	181566	170755	192514
668.176	1174713	1249894	1335746	1058248	1318918	1219770	1253595	1016943	1163823	1269333	1133605	1000913	968336	1199353	1029441	1250663	1062260	1041668	1107683	1193447	1178611	1278939	1257178	1202033	1059363	1250459	1205924	1127373	1267463	1097349	1091632	1041390	1346293	1131815	1202542	1181963	913009	1032399	1145860	1059818	1084765	1137462	1180703	1091371	1125838	1181688	1251431	1166608	1116575
579.122	0.01	137068	100942	69493	0.01	136039	62502	74629	124430	101440	115174	0.01	117650	95950	74313	149270	76392	85078	0.01	108288	99287	0.01	147161	103340	95508	119004	0.01	141120	98586	93009	139626	159752	104548	122756	116400	141523	79352	138448	107386	0.01	122097	119148	66689	0.01	0.01	145775	0.01	102118	0.01
191.085	80437	88370	76187	89997	35599	100570	104365	90288	80832	83071	77406	71977	86941	78512	86503	77075	94445	84959	94038	88689	140008	100652	110600	112437	90990	101742	73611	88521	106887	87652	87512	72402	102530	91141	97351	65577	83717	92951	73679	73422	83222	69067	83407	67794	85587	75506	81874	85519	100398
127.112	1099835	1049579	1062571	995707	1190051	1030809	1149220	960326	1137892	1019060	1003393	984815	1099834	1061203	1141378	1045975	1052871	1054460	1115607	1062329	1034905	1063981	1059768	994472	1046605	1049814	1058581	1056628	1058002	999180	1179950	935152	1128261	963801	866005	1014319	973283	1014121	1016592	1088437	1130878	979717	1027825	1107096	1043239	1069708	998410	981408	1002708
119.96	0.01	0.01	0.01	0.01	0.01	0.01	0.01	0.01	0.01	0.01	0.01	0.01	0.01	0.01	0.01	0.01	0.01	0.01	0.01	0.01	0.01	0.01	0.01	0.01	0.01	0.01	0.01	0.01	0.01	0.01	0.01	0.01	0.01	0.01	0.01	0.01	0.01	0.01	0.01	0.01	0.01	0.01	0.01	0.01	0.01	0.01	0.01	0.01	0.01
184.084	173799	202662	203249	207950	182114	172744	196402	204496	169566	173002	214761	224846	161854	139987	121014	209082	219335	209153	157268	140340	140268	273235	219524	234801	155371	199658	140970	178912	217514	197111	200338	156217	158580	143260	186079	146021	188882	185916	161665	161906	137267	179811	157095	179685	187433	206367	147468	159956	176408
258.251	71072	27403	79904	35464	84402	36747	99543	127314	29281	85502	37036	69003	72855	92360	100201	63601	70077	72153	31289	95718	90766	117338	86330	30107	35383	101293	73431	105203	21490	95525	107325	61377	101434	94216	99811	66521	59523	111271	83952	73741	75737	90935	78096	62997	96268	72817	108221	114902	70303
137.096	213999	237049	202924	260356	214701	260931	248720	249589	185300	246017	211148	261661	211292	273550	231988	195179	210754	209317	267105	250223	234718	285355	248957	175056	223984	208257	286214	218766	143154	251052	244325	176924	234282	180997	195656	248425	267113	205110	160107	226960	208294	219696	237040	210950	210897	258771	255878	220812	254179
252.159	75840	137898	70213	104493	119080	90218	111134	101312	80088	69578	76396	66273	77121	80574	74248	118997	84814	66329	88089	83114	65259	78009	94524	91251	77210	57746	92971	87191	98223	74437	67322	64356	105436	100628	110948	30073	32958	79125	85993	85596	76606	87170	64725	105673	94938	88769	78372	110518	78873
125.06	329648	287484	271813	317192	340527	306124	293624	256434	273433	351806	278684	328807	280893	264377	311022	246350	272769	197234	259563	226580	280092	318016	254703	257361	260558	306867	303937	270724	292750	283371	269243	236437	263537	291321	248525	303953	287509	263052	272290	284966	263842	265385	291952	229911	291207	271445	251379	298647	262039
131.107	173992	180350	188989	176935	196979	182430	240266	217991	226536	198722	169528	218775	190335	247754	158000	220874	218325	245597	127006	223991	180811	200813	205929	191785	189354	203025	216509	198494	173717	145532	201621	164722	158904	211881	201377	204499	158410	178960	169851	164195	235094	161470	176251	162453	196531	180373	226958	210009	171226
163.112	1217671	1228951	1210349	1271124	1308057	1328921	1101611	1134401	1140148	1188762	1219941	1028642	1261966	1134433	1168377	1071876	1120419	1229110	1217161	1211033	1223742	1297174	1300493	1255058	1055488	1194570	1191924	1223349	1154448	1110159	1230895	1024374	1304420	1052964	1156002	1226267	1024201	1120260	1030057	1108328	1207105	1151504	1078137	1098174	1054920	1163809	1112561	1202153	1057552
251.92	215700	199705	200393	171131	169156	211025	161316	170199	202121	146168	193283	133201	219287	207672	141952	184670	150117	175751	207820	171151	146742	185521	147545	215991	156221	204311	156494	146799	183359	178872	216647	191392	178613	163314	199836	208450	160771	154808	171085	157062	179574	121803	121208	178661	160021	157116	155359	175643	194362
178.123	135913	85836	113654	26103	111529	104918	140775	87749	76393	92921	108845	72106	76715	96649	85691	68089	113098	86509	98287	92384	84671	112831	93833	83154	111646	101034	81770	101536	99101	108153	126854	26171	113573	68657	91570	99529	60612	58136	73986	93535	102006	126733	117358	76482	88216	86039	28812	127707	79117
156.11	110301	158239	101501	96463	141017	104905	143471	108312	106971	88302	110667	133793	114887	115703	135058	92443	98589	128561	125722	163185	101611	98813	35737	140988	107925	111271	155004	107445	107900	84510	128575	119154	103455	138147	106809	88344	91384	114734	152921	102084	109675	127467	96402	92387	91347	124615	112692	90825	95687
301.141	21031	24719	33571	36695	29809	33937	111745	33398	30605	25806	18631	22529	76051	76575	73454	18027	20634	37166	25218	28010	72837	36383	153450	72397	68621	26046	32460	18270	0.01	15504	28907	129409	25390	22536	98136	34474	74937	32576	14861	24106	26779	99010	28927	0.01	32017	75596	59266	85687	33767
97.101	242272	176176	219659	237866	182969	231917	207801	204824	237374	177644	177675	196163	236056	190223	189119	274615	296441	185039	184075	179462	185584	211542	201034	210069	218366	196244	249462	212452	175987	157921	152003	229362	205008	186744	202290	229743	247940	212345	237395	186377	189585	205538	152442	163178	213581	232135	199444	160497	157706
185.115	31416	22811	115534	32169	23145	102914	341523	31628	162471	42376	0.01	0.01	133110	128740	63880	114442	0.01	25235	24128	0.01	168400	68407	368916	32431	0.01	29891	49240	26066	31463	0.01	34133	159808	25493	0.01	160655	26665	159423	0.01	75818	0.01	0.01	343612	62594	0.01	128178	69371	0.01	191436	0.01
217.159	194493	197691	216609	179055	200981	209344	173937	203028	158044	189103	204675	194690	233397	198069	200735	217765	207756	204377	246257	188621	228257	182048	203349	228496	208340	209024	217466	230638	209700	213536	264783	184836	183490	175104	230678	177873	215538	215265	228747	190724	192958	227650	233856	178372	193294	212893	202473	185083	190405
241.143	70296	71928	64161	87223	63679	69931	88209	36138	88534	112110	74026	75859	71688	65069	77074	33690	37014	64228	86320	78901	90825	71048	70753	84083	70797	93482	68869	65559	35920	87792	108702	87760	89925	108473	86102	102319	63559	93166	87688	87946	82600	73352	56291	64217	50577	78800	62458	117260	90470
225.127	96860	76728	89952	89170	82750	112446	120115	93016	84128	81219	105988	65545	107671	107261	74614	97710	81217	79441	77295	77728	111632	89966	30851	93970	73963	89428	85553	103980	73104	62862	98601	28119	103664	34340	79213	84595	86582	111041	30016	89526	58638	76082	61342	104145	76012	63049	124818	72092	110787
315.093	91297	78483	80645	35243	96786	76958	34133	62865	76182	77415	102297	74016	66011	68048	94813	76936	35506	90919	115109	65172	100698	28059	36646	59773	71041	101789	66240	31148	79289	69275	86104	97563	20310	0.01	77268	73235	81392	53092	55161	93143	62709	70141	76288	36416	72541	130621	56681	70685	69745
215.128	69838	132099	63580	63779	92319	92815	35648	105888	65234	86979	66878	63648	90612	35133	73028	112291	82655	88321	113732	71647	84326	110804	28683	78298	93902	78748	80800	64534	111523	61361	85687	64547	30777	83074	75290	81692	80241	27831	34938	105193	85632	70038	71802	96388	79576	75974	61806	67923	69659
134.966	126320	151690	157905	146802	160878	143642	121500	118981	145825	113217	136651	116642	129753	123312	136024	118492	94188	114885	108931	116483	139852	184727	135821	110367	97073	123104	137395	112044	106543	112891	116695	81089	105182	132975	110814	148327	101252	82957	126176	100284	115782	89276	97382	80954	106367	160541	133395	76208	120738
197.117	158234	137315	160722	101197	131153	143604	96571	135563	136577	148424	128945	115031	177411	148560	104085	156476	175693	110046	164635	150727	160266	152655	157920	134488	104347	136952	118013	111539	122157	105434	121459	95604	138627	137487	116158	122583	97577	118020	110388	152136	148564	128283	74611	115515	133725	141101	107052	134902	95860
231.933	0.01	0.01	0.01	0.01	17680	0.01	0.01	0.01	0.01	0.01	0.01	0.01	0.01	0.01	0.01	0.01	0.01	0.01	19748	0.01	21388	26821	0.01	0.01	0.01	0.01	0.01	0.01	0.01	0.01	0.01	0.01	0.01	0.01	0.01	0.01	0.01	0.01	0.01	0.01	0.01	0.01	0.01	19658	0.01	0.01	0.01	29513	0.01
167.004	79353	65866	29334	79579	76349	105004	73826	106362	71133	75764	100076	77598	91547	86622	79445	68709	103191	68659	30109	75868	65917	115645	76505	85172	75550	90807	100473	64735	88711	82860	78286	83885	79298	86449	132298	77152	57902	66479	101681	78633	33351	74762	91155	84041	84855	81183	111741	117331	83198
134.958	67995	61494	66563	103684	74060	32040	31622	21374	26255	32048	0.01	25947	29637	29549	22857	29048	0.01	0.01	19368	61606	69421	72980	25027	28338	52954	29564	75906	26956	32677	20022	36908	68831	70460	51105	67308	77394	59097	60866	28030	56190	75121	32097	27392	32617	29325	79572	26429	104305	34061
207.976	170532	185867	152301	157301	150398	218209	192491	181620	149946	179180	192379	162344	181562	125841	160747	192608	183103	139003	215015	161377	197802	154499	212536	195648	157118	148176	159328	177846	197397	131659	162240	165733	190678	146194	155558	153458	174622	136128	173188	174218	163490	142997	145141	175883	143863	206536	153197	157260	133891
87.0803	97599	113023	105215	178069	150955	141306	143193	130294	111778	154699	140750	143689	126597	111915	128978	120686	162973	112154	147367	142641	135296	166797	146283	122668	124044	93784	158160	117155	163969	98419	79880	114307	123257	108220	121380	127743	120014	127879	130715	152791	120783	122886	108828	142219	104547	179228	97453	108109	97463
207.031	114644	95704	95618	89530	119291	138680	106500	126520	90621	85751	87349	73325	98438	71562	71071	95533	75301	132332	76065	117632	91603	124147	133171	65237	46394	97904	75301	101651	144522	82841	95666	76811	106678	81133	115041	90997	72566	86489	92564	90350	51104	92412	85267	139594	85635	60835	30019	96547	109754
206.1	61824	84990	35976	76135	70292	36901	60789	80457	21978	87013	30349	68475	72713	91876	62065	63041	84126	68577	76625	33107	90946	76911	75247	35894	93790	63556	28971	60719	90868	32418	63996	72846	64637	62657	117188	80025	56878	69378	103324	82815	78116	77359	61999	58511	65913	32121	62044	79246	60631
135.977	195752	271967	181793	95846	260370	241914	52716	141063	255187	207767	70199	207246	250753	227790	59654	125196	208654	53596	112079	188483	233742	93729	122800	208964	229652	51121	163575	254795	214064	65217	169480	210368	196700	94876	163327	250407	48917	135731	243768	202345	53640	220124	257591	161484	107528	240485	240579	42496	164353
189.13	268268	319506	323930	303363	333874	297552	321469	263437	291322	331728	282132	269928	229662	296538	264270	297228	249312	220881	232002	288877	278541	341990	251219	265016	215835	232701	230964	231102	269113	257235	264502	231407	294340	166282	219010	245265	168509	208685	298462	175926	249394	251718	214148	175322	224300	262506	241858	224978	196630
253.982	135621	161565	212764	142933	193506	181849	149673	142739	171178	160747	93494	177309	142809	159253	144345	130203	162611	163458	126577	148591	104690	185449	163340	144182	156986	159236	126493	102025	166810	157520	139857	118561	175513	152191	115695	152420	110710	154489	151006	171402	161485	142479	118141	145791	139815	147766	159369	173545	138247
221.19	466096	426968	395089	477489	380706	427263	474221	442691	407580	491614	362005	455972	428288	385826	445294	525350	476159	420451	425963	417011	425137	497217	450811	449624	379587	449315	445348	375547	443636	363695	472923	405189	432073	450930	387788	389124	435267	382244	432745	382926	320908	431595	475456	395563	462636	524152	411549	392755	349995
239.237	68067	86863	105926	38091	83543	110428	79261	97603	124610	74044	117063	107243	78557	99312	109914	68044	72397	98847	71798	36589	68913	97627	119371	95888	135618	130611	81988	59239	86730	90874	92505	69727	107433	107922	99772	24915	60562	137282	71113	78415	88345	78341	88287	111903	88043	85726	93672	78180	98524
138.063	60258	64354	116824	52376	72735	77195	33948	80870	74523	84420	46421	59207	98900	98629	68591	83662	44215	79802	27081	78690	133925	26626	23543	107802	72663	86757	33659	73847	67470	65144	80501	25262	33099	26211	64911	75983	83466	56862	85598	100100	85235	62051	71553	111747	18114	91318	97756	67936	21481
107.085	163128	180687	174477	140585	151112	188511	182012	131784	138652	178824	119016	122071	167329	161322	181101	132370	147980	131586	177699	164506	119378	137220	157363	129880	87653	143607	154589	142191	180793	148170	139894	169327	116681	169863	140433	126435	161255	128968	136546	169020	168592	171664	118458	161698	123005	130253	133423	183939	109394
117.091	491726	401169	424132	466386	477231	471855	374502	398843	474544	359817	470858	398169	412047	475304	415246	479509	387175	470410	396400	379746	486555	436031	372983	440254	477953	462802	414877	416372	405613	422214	398852	368459	489194	470154	401391	443752	362978	419496	341888	436592	423721	541276	358994	343081	370562	463300	417475	398479	393015
189.164	68210	35981	93020	139931	90800	101349	133417	96197	134540	94035	92245	94804	102064	83936	100602	92399	133894	97825	103924	114748	120385	130042	93567	83168	123960	82308	74055	134816	96728	131448	133741	90375	86329	110262	116151	103492	110312	125395	118494	127098	81697	137794	117070	98053	93617	26040	100935	34112	119177
336.168	88934	83594	61831	60569	78034	114734	69237	67314	76351	106241	93602	76387	91285	69392	66141	85907	60786	73985	62743	77503	24420	105079	108655	77806	63408	62132	70573	25204	85585	83508	72166	60469	103055	63122	75161	76580	67383	132876	91112	76863	72143	34714	70016	66634	69069	74720	109704	59748	133542
261.258	37688	36435	0.01	61824	75741	79019	69595	70382	62187	67004	72291	86816	30816	74896	109073	64099	97293	33179	80960	51003	88004	70935	73449	58813	20131	77791	69133	81245	67949	24166	71707	102076	69257	83502	86181	34489	67214	27416	68115	86320	58495	61949	76838	27154	69351	95345	76621	74742	64808
299.258	63615	64564	36149	74928	73135	64262	73886	55959	87426	94411	31059	72211	106956	95917	66644	39084	26297	62754	96032	37582	60777	33426	75622	86382	98545	73790	72509	60385	100054	69191	75414	84912	90770	83813	26130	19468	66881	84923	75095	77956	59560	86528	62838	75812	60627	35663	64035	55320	91287
429.089	118737	105347	147428	113617	131092	83189	95237	138462	149364	101798	115944	126997	122174	91814	133287	156367	91733	95673	81441	132524	115273	138447	157825	102319	119472	102278	128825	107999	97473	129949	116486	88400	122023	116262	89977	141533	101748	91347	118754	108634	67877	96158	87670	92828	125054	130288	78535	68668	114541
120.029	96848	131437	137570	141653	83250	99245	106062	109195	107198	90700	125171	98693	92856	89270	144617	125799	22982	134793	101484	126921	65518	121483	81497	107012	134929	103961	103088	88410	107843	79562	98568	96452	109987	104665	73847	33167	111023	102532	69614	139354	92773	35034	74852	104430	98161	111743	63882	94336	120480
145.049	131483	95787	92226	117735	73221	87627	104144	60658	117345	109722	79261	112632	108084	97369	115972	130998	88789	100732	97984	128328	118501	37909	119324	88163	87287	98767	132450	90052	146372	78873	101576	95326	107639	84869	137003	105485	100741	127120	91574	120335	80037	114668	122239	94853	128348	101397	78924	96672	69341
220.997	27166	72791	37330	64127	92619	81753	33086	69995	99079	38390	63433	66673	91529	33728	79039	98911	77772	65959	35269	80483	28839	21594	29465	36240	79982	31014	34534	32768	73024	77003	71062	79327	77529	90713	97241	105806	23902	71008	65190	91651	69266	97079	69743	70470	77597	73183	83325	30213	87967
177.98	22765	33670	20709	27259	80589	31249	26676	62072	22069	0.01	57786	77103	25854	66875	33936	31139	28015	65408	33063	30739	18720	28805	36112	58266	62181	90861	74262	27434	76940	29953	28758	22494	58289	60217	69059	27269	64057	32180	59653	29240	84748	19642	22107	57101	83765	31806	19610	32338	33973
179.143	161455	142324	169661	202167	175762	157482	165331	161094	190122	155090	205225	141684	136402	182349	143764	174178	218001	128438	151150	169065	171233	158059	175323	152391	183484	166256	151857	170252	144582	189324	176048	121141	198820	172237	188730	117752	101385	143552	187010	144958	166062	151925	167904	141755	117525	140126	161226	131700	153472
103.039	132903	116997	134053	135309	160426	146228	203298	112448	121772	152808	175131	133810	131472	155112	167067	138588	159432	146908	164407	148884	169655	98723	147932	140895	114644	162704	159427	130284	167299	112870	164291	126889	165920	106610	102028	144286	132947	128647	106802	128978	89495	143386	169385	106829	119464	134258	184025	122857	98375
229.18	80363	85302	25998	80797	96927	72364	73208	68314	110080	77277	63769	90513	27379	74945	63614	81106	96373	132349	73078	28966	81611	65406	87071	65995	83901	87113	63852	74579	29379	85587	78831	60329	86519	61104	59456	82436	29776	82037	28460	25750	98545	72064	86165	62966	61828	80425	33675	62689	85997
123.08	393665	412325	388480	342095	450992	377802	409227	348483	382858	453808	338065	430331	413189	406049	328017	415791	396829	315028	347169	379500	350390	326507	477881	338876	306020	397706	362541	367678	374690	350111	344026	411444	351651	301216	377043	361845	322930	356024	367954	376190	282729	332494	383023	336763	351303	329846	327661	376518	413382
301.058	22841	0.01	120655	78151	79906	99304	77501	76956	96485	98587	69519	110607	25172	24705	72337	71481	87041	92579	100385	77940	79144	72512	89809	87037	73639	99138	93794	64036	94973	74559	91096	62484	67585	96433	88161	78063	63749	70905	93304	67674	89113	92007	80826	64957	32101	92450	89349	80986	72688
293.208	119194	106028	27595	89717	0.01	31689	74544	63112	47616	110817	85149	19479	55384	100331	72667	49858	102308	72952	57145	25737	85361	69938	24641	110171	66818	115413	86477	59211	101871	98123	93141	67236	84485	76241	75031	38893	62823	94732	30654	75924	80346	78378	33466	93723	30355	83398	34730	74833	78296
223.205	181808	242094	153359	138753	171833	141297	135092	138429	174618	128636	171504	99001	160260	135507	196634	129503	119681	143646	187123	169145	155209	163870	165431	164458	166215	138119	120219	113409	147359	117632	129981	177510	202076	173210	123746	156759	167363	169047	130903	130080	172252	110399	138945	141215	191100	141249	140910	125783	137312
159.117	151813	151715	183746	135674	168860	186668	142312	162327	143417	123153	126994	131756	114700	151274	169403	171943	135040	146006	145995	134109	149383	163330	146683	130634	130499	139416	173485	165734	162307	123680	153978	165946	152293	128436	107133	149280	140241	131946	122685	163783	126440	142793	138206	111696	137606	154249	147475	161079	176719
186.193	38463	117451	35861	119179	81855	108923	93376	75252	99809	67021	85118	75141	77709	133893	96168	85715	79857	75444	85382	123906	109097	127849	93081	134382	87681	125910	88623	105401	104017	68847	93211	30408	106225	74179	97074	106909	94810	68630	115405	96615	94293	85822	85319	95972	70285	79991	126955	78103	60255
138.024	64192	95784	90038	86217	70303	108931	99777	68494	75826	36185	109803	93738	85311	74398	66990	97699	84126	0.01	97439	52645	84883	87753	127625	96888	77463	111980	76278	94260	82065	94843	0.01	79283	87394	69275	61222	94804	81295	92886	77373	64352	104113	68776	59579	92220	62121	78004	74847	91657	119300
131.085	133857	210484	122075	147129	144919	151299	139868	167481	142752	181603	172952	112002	167541	202394	152647	174706	132419	122700	119812	170184	128509	154508	165880	134009	112780	181180	148643	161184	146018	121187	163424	137948	112800	196886	157912	154076	105429	150016	188027	137884	139896	228774	170129	171416	155762	169117	170198	105211	134049
742.195	131092	113630	149086	107229	124847	145233	0.01	0.01	116672	0.01	120621	130769	101108	136858	125306	87124	88561	0.01	0.01	92589	0.01	123257	139115	190428	140573	163988	124603	141574	162725	115252	147048	0.01	147473	139086	145151	0.01	151522	75964	94855	126579	121604	146476	116154	0.01	0.01	146119	142066	110589	0.01
156.138	26841	67918	79005	100779	66163	97067	83750	74180	73412	35261	75957	32478	83554	79509	35354	73297	67877	78110	62810	69635	24518	76998	63720	109283	36141	68250	31523	84774	0.01	78277	23500	84302	69447	30569	82024	63612	23007	31782	94982	61397	80732	29607	63812	80716	88249	67405	60859	61127	21312
197.132	187570	172215	183045	175079	230234	226258	168669	215031	195527	159712	223486	163639	159424	229345	168790	196834	214499	234206	198325	162436	193836	199366	250343	215674	192377	183831	200062	223003	274108	128451	178174	122628	206172	158192	207107	210974	159532	208160	173765	203555	165848	169899	196453	182268	163065	180564	164519	156092	185963
136.084	107477	101776	35598	105397	89777	83484	60519	95392	68448	33124	67232	30033	23219	27207	119620	75090	76122	94936	110770	34469	118362	98457	91947	68027	101942	55776	82011	75484	66085	88082	64506	67403	71518	101479	74639	66262	82722	88727	71048	22146	30855	107024	40425	95777	73096	67002	77061	66536	39117
93.0545	134651	156284	164066	178819	174574	143435	163674	178065	134104	157551	141586	154472	168166	189465	150320	162027	197586	161015	192885	168665	139112	182584	203844	149828	135221	201952	180402	174909	183082	166791	136015	197625	148017	132334	171058	155136	167466	169703	166813	183402	160380	173294	143775	160317	136161	182240	188968	205364	201005
245.175	67471	25742	38396	82037	69391	64522	94831	62293	71592	105947	83388	71848	62028	31057	60629	77310	86398	32255	71198	31105	83597	35579	35644	80187	32535	36132	127666	93518	72631	30711	33694	70159	34991	88403	85289	26631	66068	29871	98978	66854	77557	72837	65904	65906	57971	33603	126969	75251	81270
225.987	178945	184910	178963	151225	132941	211902	147497	144784	110722	186079	142367	157567	154587	149318	128641	107750	138848	133684	154988	109731	202019	166367	172276	176315	103125	192425	117207	163962	143443	156276	120631	142139	173151	128122	120224	101824	119005	139062	137968	146477	131928	140027	84669	113737	148138	144163	135717	188448	176197
221.083	87653	95192	99115	90997	118583	92439	92640	124905	101060	84174	133369	117963	82174	133524	133569	72059	122329	98632	80850	119009	108740	0.01	106078	123208	133941	92193	98721	0.01	91517	118099	113809	77947	105043	99269	98910	104839	131343	85596	103395	0.01	121492	116639	105511	90986	96458	131587	99310	72279	0.01
376.907	119641	106647	75001	33570	100278	69647	80694	97786	78465	75906	70718	103325	89771	135049	32365	65236	133064	113952	124534	114306	97519	81485	78329	97676	116520	94015	123087	59312	123749	61958	81519	90985	61394	83442	131128	118422	85466	89938	70436	80471	71215	107771	95693	105168	84902	78520	148375	120157	78295
157.159	344812	412763	403261	312649	397366	396900	388190	444577	436540	372520	387054	331706	394126	313062	376283	356907	359137	329873	432570	368658	383857	306070	354782	389727	330927	387038	397092	398352	405078	306620	423566	310218	347205	414719	315371	411630	352143	343349	365032	370381	314605	369893	365615	350359	409257	363301	309584	387172	404653
189.112	63893	104358	82367	87268	38991	110908	86679	76082	105564	104695	75954	58873	65920	74933	78542	72009	65797	92380	91613	82130	114882	67573	93236	75106	25359	75562	110303	78110	86880	79045	80299	60436	68440	85783	59850	61523	87010	119315	76206	78949	76763	114952	60343	76246	83783	62159	95521	115654	89362
178.977	27142	25645	26109	20387	35331	27468	24693	25539	0.01	0.01	0.01	0.01	0.01	0.01	0.01	0.01	0.01	19287	28204	19654	32559	17928	31963	17090	19038	21585	17734	23407	15104	21179	0.01	20210	0.01	26440	0.01	0.01	0.01	19133	17858	0.01	25168	0.01	0.01	18371	0.01	0.01	31005	67025	31603
382.908	134483	135949	171111	129172	139662	109554	152236	116997	131164	144833	111971	173155	120453	94861	88839	102774	139068	139911	92098	179395	136372	146417	130867	105164	90803	159081	172585	145038	149019	88247	139485	113340	116644	172903	61455	170466	116608	192925	88718	128674	133029	108256	137552	139335	152576	118787	123979	109075	162713
127.039	80093	84459	67405	94301	66743	93432	36730	91984	62777	121174	95994	73548	103044	102494	91292	91716	96902	109510	76782	117788	101476	119284	118047	58725	83101	91209	104162	101518	87794	74082	31804	69180	78191	93317	108805	87988	86202	90981	92051	85213	66963	91257	72823	86107	62721	105633	89232	72050	66148
275.237	87481	37586	36306	79751	26503	37909	73924	83019	106131	78813	104365	34583	27083	63202	17253	34798	70121	67062	107582	71597	62059	29924	77987	33232	23994	23890	69591	19619	94119	61008	86754	77763	91258	30160	86689	86548	59677	56238	64312	83622	21686	61563	63701	26146	73765	67994	85735	0.01	19907
185.081	67636	32774	68557	75594	111806	30095	33569	66327	80927	62182	109393	80931	51414	71662	106374	86608	79349	82212	122751	97352	30016	64083	61911	79952	85512	75045	28633	75978	63306	96814	62709	72139	65345	78313	60594	67531	87304	92143	102475	47754	32492	68974	95137	36585	81607	69479	85443	77072	69710
123.014	110822	66314	93749	69651	100916	113395	59909	75006	129530	82842	108476	91624	110226	98563	115836	117147	88160	116995	106709	174331	71267	132634	102360	110171	128380	134976	68954	89130	101494	80335	115794	102720	123818	84608	105442	67526	134477	104898	77165	83797	91779	94712	66624	124756	75529	139814	117903	119353	121330
118.086	33669	70284	87532	20431	35896	34284	25626	28205	66212	74787	28499	24978	78632	37037	90375	63979	24592	0.01	65815	65302	60587	99953	72865	35068	81994	29159	110676	86907	70683	63418	89827	75097	23669	67378	60985	61217	17578	63621	28567	59589	32109	36711	29728	86177	69738	59732	63622	31808	80360
261.221	96875	24919	78481	82297	59336	61474	70924	66336	61947	64937	79964	25571	27912	86934	0.01	78291	77672	34618	69172	80329	100433	89879	29010	83051	24101	72258	68720	58838	67429	59518	73311	24135	92878	30524	33280	65684	27359	87365	29214	27186	108316	51648	58791	70931	30442	87780	68883	53526	74740
578.125	0.01	201741	160404	0.01	184065	257658	182640	175295	169476	127216	132246	186984	99517	0.01	193191	0.01	163087	177665	121703	183118	155675	176870	175193	182082	184901	0.01	167746	0.01	192685	144530	218900	145542	0.01	0.01	167311	161758	142014	148266	188352	187766	106095	168739	139575	182694	128875	174938	0.01	144230	182589
106.05	67936	117279	20962	34035	107322	71020	88488	75138	85416	92200	84364	33255	27255	100203	65923	28487	64545	53793	74553	69261	16954	73831	93319	91374	72987	95699	98588	103533	32337	61005	62016	79816	82513	76311	68543	85691	75730	88945	81774	99729	97591	76044	78115	91477	63219	105135	68416	88846	66318
115.095	127055	139170	127512	118891	180312	110084	119305	77677	117796	152087	94107	119352	133612	150395	137200	147853	138101	157355	102292	184376	186189	122621	130015	153231	149602	133125	131045	143803	146774	162244	126037	132079	151885	92839	177544	175437	118194	141060	101969	160308	111503	166086	120139	105603	137332	122284	139151	112049	121432
210.04	89437	112301	100550	101549	142339	82491	166423	80670	119079	93079	143616	90464	90790	115718	82113	117651	83874	97836	79310	84544	105019	73011	133952	95900	76472	110186	69229	94520	98101	91264	134559	77159	73915	58083	96425	92750	127209	86240	74676	57499	102662	84637	88461	89744	58318	116557	76071	102096	108507
357.067	88439	87177	65271	87644	70164	88405	73196	33405	68120	100580	67749	105396	20168	89289	127014	81446	90860	77740	107005	94969	122459	74327	18405	93808	89430	78136	21808	90000	89392	87485	0.01	63309	73786	73741	106358	74650	80635	29215	84220	79618	55664	96393	64895	35164	85010	106254	21538	60355	76441
231.159	83570	114053	26629	36940	79979	30683	73670	89378	79924	34887	56420	64340	90929	33520	70488	99214	32869	87637	30724	76258	35568	71182	81772	93008	76348	37222	62998	60214	81280	60475	85175	22899	27462	67211	60650	55795	61015	87609	90353	60294	79136	104438	69427	34301	64666	69325	64951	0.01	61190
172.968	0.01	0.01	0.01	0.01	0.01	0.01	0.01	0.01	0.01	0.01	0.01	0.01	0.01	0.01	0.01	0.01	0.01	0.01	0.01	0.01	0.01	0.01	0.01	0.01	0.01	0.01	0.01	0.01	0.01	0.01	0.01	0.01	0.01	0.01	0.01	17662	0.01	0.01	0.01	0.01	0.01	18782	0.01	0.01	0.01	0.01	0.01	0.01	0.01
192.138	66850	92533	104592	81708	72021	90886	121134	91751	105803	36888	104510	96035	92931	79256	72439	88797	76935	112871	89688	67646	60997	76059	98057	68220	93261	88263	76018	60596	114349	79743	65643	68173	86780	91525	76752	21851	85131	59288	73290	110482	107322	71742	64387	57819	23184	70936	65874	34284	66838
228.232	75851	69811	30875	85272	85257	72745	32888	90530	71505	66643	70847	78343	60899	79574	23774	30922	35196	103060	59394	30687	63771	81295	78970	33039	62144	36435	0.01	83099	95740	32590	78136	28683	62463	36600	80139	27077	55476	88417	91629	26297	83053	60668	80720	82466	25293	88658	82778	64994	59892
204.131	79943	90517	23756	115353	103220	93461	94822	93699	107508	78513	91889	72574	75917	85993	80002	90353	82199	79928	78991	100893	86872	71545	83267	74317	89948	70376	61634	76592	83071	79963	113772	93490	77458	70560	75542	83846	78078	78203	81886	60724	34090	83127	76965	102237	81778	58907	66538	75740	104525
225.043	143840	266443	203629	296189	266301	199124	230643	166418	202195	183135	197131	193047	213171	178454	146592	185411	207122	195891	239136	190936	208113	215617	223396	187717	226031	203460	247535	206670	188922	202160	216959	206774	173640	219280	254338	166139	164641	191611	146527	204845	207641	254637	209291	210964	200098	232850	146191	181322	175549
78.9969	67398	31615	28017	22044	86609	18000	78374	29659	100961	32431	32828	25494	68865	34292	74157	61855	66987	66464	70816	25333	64454	70878	62654	66497	34762	59247	26688	54138	34422	80756	83105	34961	32205	35981	65672	67506	27255	30278	84972	56826	69761	75550	75717	35103	32495	70167	35292	85169	84518
199.112	94137	89861	34738	111473	18099	67456	70276	31180	31613	38477	80075	82427	32708	31187	69599	72418	62011	34495	90300	78282	37370	24269	70159	74920	70496	81929	82321	61474	36053	60958	32185	53240	64929	78387	73899	82547	75310	65297	29652	73819	67741	109705	15680	28232	27493	33483	28899	0.01	63977
185.008	75780	71108	97906	89035	116694	108607	60662	89585	75791	122221	104214	89379	76654	95799	115343	103669	130568	84997	83523	115147	106476	64158	110851	117023	35298	63530	106243	63838	104752	113644	99045	76702	60577	82823	97874	91606	99432	71816	115476	104779	108634	80410	102963	105227	65065	30571	101984	89034	81880
121.028	304996	283215	345207	304673	306583	266867	288736	337911	294251	250701	218890	310926	284635	298861	335997	296495	251455	305819	264433	387429	258421	336961	321807	299705	323338	344986	326567	331583	314319	279135	277480	269575	307606	324582	261373	323043	268738	294924	297528	326150	355030	263724	277043	229130	282372	294100	243000	271805	314281
251.2	102915	117125	60698	104486	76955	76692	67457	70357	89826	78817	72423	78095	114385	32994	82539	33333	89039	72606	114085	91957	68146	90763	86378	73482	65315	75186	89951	68559	72885	58419	94351	30583	93162	25630	101683	68354	114938	90515	115607	65663	67915	99428	121827	112723	92953	109756	88543	114171	64964
416.891	92671	117497	133523	72788	165116	118476	107161	103486	113265	90969	125314	79819	117523	103018	86804	112536	93471	103522	124800	135110	92989	84355	121258	120314	102447	145741	99113	133251	109861	122473	115978	131401	98997	107334	135571	111266	65782	79022	99401	89034	134353	110915	102315	150621	95477	132686	101527	106631	117886
167.967	0.01	0.01	0.01	0.01	24131	0.01	0.01	17722	0.01	0.01	0.01	0.01	0.01	34410	19541	20089	0.01	0.01	0.01	0.01	0.01	0.01	25432	22909	23221	0.01	0.01	0.01	33635	0.01	0.01	0.01	0.01	24814	0.01	0.01	0.01	0.01	0.01	0.01	0.01	17984	0.01	0.01	0.01	0.01	27293	21114	0.01
175.096	102897	99403	96853	123970	159053	146461	123577	106697	102149	127150	114234	113999	94737	91492	110281	139684	127769	92171	108647	115686	120829	123062	117041	124919	92271	121709	90960	109972	166456	98535	109422	106483	119109	79624	82468	97791	102055	110514	110147	93293	103413	128742	137032	91194	124436	121819	108211	110518	130520
166.986	84786	98092	95923	25953	87536	90325	63064	85628	71782	155012	84542	73985	81998	78175	94890	88013	62413	114322	68673	98219	76623	32123	89417	112299	86466	69658	60843	32336	78234	97752	80253	64148	73797	69995	120179	30569	25730	70823	85097	108947	72928	23632	88264	84363	74847	97250	111918	28190	64363
86.0235	157110	162696	142953	112020	113687	129297	122047	128810	103868	110525	105860	103106	135771	117664	119639	71795	106423	167788	109225	105892	113909	139780	35292	113767	82685	134698	121502	111679	146719	150541	135623	118473	84678	139282	124898	134280	113645	101001	94885	73828	83027	137227	77347	97476	123764	170348	101785	84225	116223
222.976	67893	96694	84122	84798	89982	146825	74317	34040	89461	101034	101294	76788	62363	82038	99304	90224	112018	80911	75423	103150	94517	101826	96469	94690	75106	103126	81183	72609	103174	96405	139446	78351	29062	92206	114961	95383	112549	101655	89657	77972	81920	70979	67546	71932	82948	112415	74824	103723	113135
612.168	29271	92249	65859	96617	71033	90230	74491	62294	35971	0.01	93859	0.01	66746	0.01	65859	27139	18989	0.01	63458	0.01	72279	85589	91362	62961	70527	104613	34167	81600	71824	78855	79921	0.01	36043	53883	82385	26989	88239	61455	32061	30799	60805	78140	0.01	63109	71334	76590	61725	19634	33669
283.299	36480	84474	27746	61631	36518	78954	65587	29871	134384	91012	21106	63926	59662	93492	81256	31845	88324	68554	60074	19540	68403	36912	123678	62888	60241	35493	32195	69484	100556	86400	25768	74718	63141	93061	63358	90003	85663	22066	84606	91763	32716	31187	59069	97977	65137	87813	63714	74954	73645
171.099	196687	224068	264972	259240	208193	279176	332739	230174	223240	279490	194219	219430	250148	259544	264392	295157	253505	195552	221854	281297	289338	247735	475151	185874	205818	251462	169681	244845	224454	266300	259231	240758	250171	220974	221189	254638	239437	171302	207405	206095	223267	301041	233663	225547	237300	220546	200724	208502	243824
183.117	139791	181017	169667	173545	129833	124574	153709	145943	188050	213042	194408	155506	151068	213566	176177	209734	179186	147909	175033	179246	144764	228561	169177	208233	125549	170416	196063	183743	146527	177469	182270	151530	167566	162935	152857	170971	120479	120007	131192	132702	131108	151185	191350	164375	129784	208202	178182	172862	168507
211.148	115518	118873	115061	127955	159189	130319	171819	108536	149058	136876	198787	157201	152674	166825	123880	139294	119869	127270	121889	88085	160824	126864	100714	115468	136385	176657	165143	159411	146505	182104	137442	146082	137253	103009	110072	183679	134877	165603	120562	118414	134192	150915	122294	154275	122727	148001	159356	96373	103629
256.263	23066	32383	78950	74551	83260	57926	31370	27775	82223	78843	67418	21398	61077	28812	73217	31028	22230	35339	65797	33113	54319	86477	74421	67779	85715	22062	60298	86249	68212	61812	31201	83660	36176	32118	30869	80717	34203	62595	91840	73641	59129	67886	25901	32334	26672	101346	54290	27520	63409
283.19	30353	61535	31450	38533	90960	76018	70550	67169	92177	66398	27079	0.01	34499	72284	27061	59512	59430	80845	67054	85606	80628	37056	98785	92724	77370	92889	68657	56771	70018	76187	86926	33018	61094	26024	74265	33952	28657	32921	76447	87336	33650	66022	29340	32472	65564	90461	67976	61062	84451
203.143	254010	294795	316317	334475	287293	288359	202756	257291	309997	320213	344320	234345	243285	299958	253578	344180	315176	309642	354373	265931	304801	306647	284833	272882	261854	269642	237856	262872	317903	245968	283020	275337	281468	309937	217510	261204	227607	236722	284883	303796	228564	283322	258223	273159	262490	289708	262206	289322	301555
504.107	289057	187978	0.01	196680	200352	190771	181377	205560	196301	263782	0.01	185896	163468	260037	216798	227999	159456	0.01	163670	174004	237771	169082	180842	208055	186986	156524	162402	0.01	217508	183697	121778	209265	198758	0.01	183081	201465	167008	166994	0.01	171691	176115	191567	0.01	0.01	143831	192360	167850	0.01	194396
141.054	101455	74451	67071	27685	109935	109830	98874	91694	118610	77009	73615	90772	103909	52231	106711	80574	98578	86938	71199	102048	95763	86136	66894	32698	80311	89133	74424	124061	64559	95673	76404	78130	97273	117666	90406	66422	71024	60287	96570	86589	82134	85200	89559	128914	59704	102357	87076	67122	83995
257.226	181250	137852	212853	114803	162364	178643	190908	159937	161378	210308	181085	107116	124914	186617	160250	222921	151344	266675	124847	142486	200045	150146	204227	163896	190947	217709	188813	205321	198281	189473	186805	198923	177620	149653	152920	180416	99451	109641	182895	193965	178315	145174	154676	154784	173327	146943	205037	150998	167585
244.191	31312	99084	78616	67696	95484	31962	64702	25126	66041	76034	80727	17460	69519	70641	103994	18272	71119	78772	82670	35801	63074	80740	101653	75813	62498	66886	71496	67148	70759	53067	88325	77631	97788	101728	78543	32195	64932	68344	76843	31822	64353	59480	31970	34070	63421	31146	34214	73685	71336
299.294	95912	90255	36917	74962	33630	36559	30781	65693	62320	81867	62980	36087	61946	34791	31198	82660	24189	29007	26901	28654	0.01	37142	103096	67350	66417	29746	33647	22795	30138	57959	27900	29620	61906	59909	57191	24051	59462	66546	62765	69563	82131	33085	32310	65541	29244	32366	76176	59896	31553
343.131	93842	61684	37688	71766	31693	24672	26072	28597	36647	31798	31115	36043	23272	24933	63069	34326	21231	27383	81443	69014	70988	0.01	53226	31829	60318	25993	34190	33590	32914	78084	24549	15324	23529	18448	32760	28339	32799	28609	29796	23814	28419	64859	68763	27191	31889	19219	28969	0.01	63389
295.227	74613	98055	70724	97131	68877	84671	83565	23961	22710	79788	75054	63142	0.01	26461	74206	70701	108958	29602	55757	77429	37175	85832	75758	24369	76449	36524	50479	94372	38060	34182	67267	14356	31913	27420	22094	63881	64740	72196	64215	28843	34174	73631	89764	35020	28129	70936	26964	61581	33937
247.205	86112	36674	82206	35752	79706	59798	63716	80487	70293	37940	56902	26790	27567	65695	87134	54658	61199	76626	29782	67372	76600	78735	36609	121070	55473	90246	0.01	72503	36733	66329	33196	60032	16031	20643	95370	33409	23878	92290	70275	75903	76288	35279	63418	74527	22913	94331	59361	0.01	85317
173.132	144241	132029	110381	132391	194797	183378	118290	152204	124145	113269	154169	146388	181549	146370	169210	149305	152869	97333	146996	137280	137793	166697	157397	162743	185216	139602	145517	162008	165335	114846	134992	101163	130398	139662	152850	123377	160751	154284	136376	149914	163472	131649	96843	101119	139625	167018	148514	152868	147783
236.172	64517	92699	30770	88034	75794	96394	94511	31338	77644	27927	35249	34508	62169	79577	62548	98577	84464	64315	32438	21178	65237	21593	64644	81507	58524	72516	35755	72115	76226	76468	95480	30046	28088	95840	62999	97809	87260	58499	27075	87680	76958	109982	63123	35217	64005	58203	61344	67550	0.01
88.0473	124208	103774	141117	174842	172982	150163	142060	152568	119347	117415	121222	116089	110820	88715	137378	112192	139738	90036	154456	115402	111170	124095	106835	150087	96750	108026	117464	155288	104227	98096	130143	104382	147671	123397	90294	90087	91908	151138	146012	109083	124255	130302	129004	127483	86130	78685	96461	117425	122801
187.112	94902	62780	70013	87716	68950	75039	80238	118289	105553	90132	77552	88458	58406	21716	94359	97768	121057	91222	32992	29690	77171	86378	36308	70129	76425	36532	83124	69474	32497	65272	99017	94144	78923	80759	72646	96804	74374	56030	87768	120410	97540	72250	80896	76946	30230	91371	96827	81105	88541
220.178	125134	109320	81424	86977	74189	92638	87283	54778	118321	90872	69359	67045	76925	76885	96638	124003	93431	104217	116557	80836	118435	111638	57791	64967	102114	89107	90111	81310	86147	146442	66851	78604	92334	110449	90349	93250	81482	77026	84989	92873	70332	82437	66925	104609	59421	83667	91272	32369	86423
134.977	0.01	0.01	0.01	0.01	0.01	0.01	0.01	0.01	0.01	0.01	0.01	0.01	0.01	0.01	0.01	0.01	0.01	0.01	0.01	0.01	0.01	0.01	0.01	0.01	0.01	0.01	0.01	0.01	0.01	0.01	0.01	0.01	0.01	0.01	0.01	0.01	0.01	0.01	0.01	0.01	0.01	0.01	0.01	0.01	0.01	0.01	0.01	0.01	0.01
282.049	75128	84870	106947	53204	66422	118991	67979	86519	25508	89816	141878	71657	87054	107992	101798	89465	32599	73705	120849	78067	30488	108910	76920	53049	32970	96669	55640	65613	36469	82636	148678	97569	68551	90157	95210	27320	81532	71765	27238	62864	25021	43017	58970	70250	30084	73795	145382	59334	87065
151.024	75318	24226	92513	34207	70904	62391	76688	26843	55124	57277	19653	34308	28090	0.01	24812	26622	0.01	64823	62572	25587	69085	33921	24814	72892	64503	65307	72003	22921	81537	31764	24651	33699	33642	34572	49109	62909	57016	91945	28240	0.01	28515	76196	33366	71018	60876	31029	70798	25014	82543
299.079	262858	305414	237092	307005	302784	307032	312936	282971	272595	337669	299170	257719	290920	304600	225246	286297	216905	321195	275646	223293	319506	336613	291235	258191	315170	401024	294706	286647	359474	307349	350835	281856	360424	244159	309883	282067	180549	335751	288368	292389	318341	304614	312202	347720	266500	330784	248416	300674	326859
309.203	28803	100001	0.01	22708	28316	83045	79844	33402	66063	84404	83259	86095	126900	35744	29024	51640	86704	31253	75898	27760	81656	34806	109356	73646	70245	24459	104218	22085	91000	60044	88018	108791	0.01	73853	65876	43073	23582	93618	89395	27082	96953	22193	82363	21572	19041	74894	31444	68547	68111
132.102	74580	88069	68758	25963	79292	62236	115629	80715	85661	69221	69586	71540	80106	89839	80533	66859	54342	73943	87291	108502	29743	56058	78576	27101	78122	99069	81874	31535	0.01	66657	87570	62241	23044	35032	21500	70933	65404	88735	64890	71370	70421	59735	19096	0.01	73235	64134	49825	63482	76002
425.914	114383	104236	117051	105644	137910	145851	104094	112014	125581	119723	143309	77876	98584	103580	98884	105266	117115	121545	76501	118534	92037	84976	90202	81914	100444	85527	97229	85377	123007	83444	64650	26866	80292	78161	156488	81832	85772	59436	107851	89682	95452	119962	33286	82694	76157	83555	94638	81515	36098
167.143	338222	335178	388852	275337	301513	347814	234039	276186	258552	308115	275337	267218	286385	269785	259160	283939	305688	226564	314800	277930	304227	238459	354837	335348	284803	286124	202808	264708	316117	300219	269694	211814	301230	322091	251675	300458	289696	274543	241793	315324	243720	255000	275005	280711	273964	250522	245467	229221	282049
195.138	234371	237728	257273	220629	262114	260152	280563	239933	251757	259223	217480	216464	230710	298123	212336	260459	297822	329050	328235	316932	271528	275043	278916	279385	239022	288187	260078	240921	234966	225748	259544	201878	253893	261647	243607	176929	262016	276995	229124	235445	211208	195163	206663	279434	224475	219289	264950	274855	254772
118.05	116769	109417	109097	85879	167603	109109	107110	119317	121375	87774	74691	77783	107946	88329	102500	68258	105065	86272	124366	94261	101094	102341	110249	95349	93523	126939	78713	83571	75428	67288	82406	88958	65027	108761	71697	122980	92777	104630	72925	113895	99367	112433	63382	131719	77838	113099	95912	91937	70550
165.007	0.01	0.01	20059	26320	0.01	18753	0.01	0.01	0.01	23027	0.01	0.01	0.01	0.01	23989	0.01	23561	22369	23314	0.01	0.01	25482	23752	0.01	0.01	0.01	0.01	19161	0.01	21528	0.01	0.01	18270	0.01	22730	0.01	0.01	0.01	21210	16535	0.01	19672	26261	17284	27637	26227	0.01	0.01	22570
314.186	82808	93594	36361	72410	90921	62515	60871	71741	70904	82284	62891	65754	29722	32343	71983	66861	61708	63632	61159	70851	28325	57516	92355	83980	84586	34709	61224	61212	64485	56712	28260	0.01	77150	68431	22312	0.01	20863	66618	86570	0.01	86277	65858	22596	57820	28351	16721	77095	64222	66602
288.225	72939	65044	34294	36999	30229	35431	69277	33046	58097	19895	26822	35659	82259	32138	34230	35464	54064	32105	59388	61937	30050	17833	64871	78409	70950	59660	24986	80380	27644	35164	71354	20156	64635	31953	23062	33958	68224	57220	66636	61822	72978	56539	21659	24297	59894	0.01	82790	62128	0.01
205.159	184898	212819	122334	156579	182624	169579	129194	181011	180113	201650	173790	160510	206737	200060	154197	179936	155031	164802	176712	186205	193158	175221	174572	168304	210017	160407	149171	193138	201681	198881	175378	110076	132936	137258	159787	168292	140642	118852	187448	137664	176074	164079	144899	157806	165802	193955	183727	113685	189270
205.105	73833	93209	117372	39381	106266	115589	88022	75254	110457	94373	95622	91707	96228	121188	76383	75863	75296	91224	81759	72425	62674	99529	76855	97767	54250	70553	109389	66997	117357	92399	106786	35211	106890	94960	94340	106921	59318	78892	89718	61273	88452	70609	141067	106086	87865	68252	88539	70564	94020
187.148	104541	72484	85941	76233	96919	67423	31186	73423	96083	101520	68287	37126	33731	31362	20687	93232	62999	81616	60754	96938	81261	72092	77450	76507	68027	68129	56352	96921	65809	56508	78547	21013	87874	72463	34519	74778	66078	66266	82992	85929	60092	83690	32857	90148	31679	35379	29995	34951	91959
206.117	97644	102695	85666	107398	95051	66347	115066	99329	76341	93761	106633	114413	86097	103584	61853	94743	64195	74736	76482	31968	83534	103737	72960	66474	92523	85909	115261	87585	69626	85740	85156	74825	32921	69629	62898	102793	86081	83790	84444	29672	108567	67220	77354	79882	90771	120714	81396	82778	83865
311.222	60340	93936	0.01	25604	72403	83434	66557	21516	70412	31915	32490	32170	62710	72676	28008	78088	51902	22714	34339	65706	75082	89021	74505	103797	29698	65405	27540	68215	26753	68355	25563	18282	0.01	28101	27820	74490	24867	0.01	30010	107045	101874	84041	72214	27340	0.01	66360	66632	17441	63415
211.094	65610	29527	81085	31847	37348	101103	23270	0.01	61971	63318	34145	42991	60157	69016	68131	76098	77258	31014	31769	59509	83155	74620	79658	53694	64114	34843	59361	58300	30184	70641	63536	34829	56594	62976	65761	70085	61914	51485	33098	29751	34098	61187	24847	64327	89756	94083	55221	89848	65809
197.19	210080	191795	218663	193628	251958	231945	198385	190546	202276	157813	164138	195286	213723	196271	159012	231614	174608	163464	166420	182286	232114	198300	202053	215328	161182	171801	237943	198373	216715	169505	274536	208025	208979	207925	163603	213160	145746	148622	188763	142292	152673	179743	211008	203046	150958	171408	235916	170354	197962
240.094	75379	136284	113262	93404	121102	62825	113944	90029	64128	114399	85577	66860	90040	34930	112059	78838	118166	78340	95255	76515	72494	86271	79195	104022	81602	91897	91292	73321	106679	33634	109521	60955	88568	107526	87545	84237	97900	81449	99688	95285	75234	71400	88469	100805	89926	66515	81031	70452	78522
275.258	77933	82236	62241	104501	72750	66592	67474	56271	95415	101518	29559	35321	27514	77321	64515	63362	77085	79933	92578	92428	86941	71605	34927	56982	28986	34893	70215	77196	22197	23313	85748	105413	94127	73231	85571	79798	61590	88545	64806	25499	75343	75696	66443	34325	78327	78729	28656	33280	71095
196.178	89928	68464	89052	36784	69813	91784	132066	72877	59765	32689	75148	74845	127198	96754	70422	102255	73443	60633	57961	79657	92451	91178	29185	95975	87925	68975	88259	69230	86839	30919	97778	97862	83599	28374	101196	86311	58035	97606	65082	65217	105889	0.01	88285	74868	31160	99777	96561	106270	73347
141.127	378077	353716	389210	355951	387459	465633	415756	404906	352165	391296	412856	365098	379594	373088	347384	368362	328995	378919	294542	390070	402386	340085	381090	358258	353850	402045	347978	305232	337957	342074	490472	383314	426941	406488	383096	436815	370624	368769	332688	353344	345624	419684	318844	288777	381500	363997	350633	305530	326633
209.132	141996	99814	120041	137510	121566	90941	103893	107013	96854	110313	124932	110829	77746	118230	129553	119217	137525	103900	110485	107982	116487	111633	124224	98894	106126	119018	88616	116472	107705	73901	119599	107866	102328	125989	104466	82217	76669	85571	115095	106889	93060	115586	129838	121510	93418	100030	115166	74677	117891
171.065	33159	32890	100918	68591	103592	35112	33130	93122	66693	68216	52994	97270	27965	96429	88029	22309	31715	84147	58427	73271	67926	32871	31476	32730	64156	31531	79012	89814	77092	92090	84114	53534	79170	32087	77203	107074	61554	61190	77798	31250	88163	107780	65107	90597	62890	88721	68431	108203	64458
222.966	0.01	70862	69692	21237	67557	33216	32309	63096	60008	32385	84727	32541	23673	0.01	30526	59608	27543	35957	0.01	28445	28815	37646	27562	76517	30719	0.01	20972	65835	78642	27811	30328	24487	35766	19629	30952	26419	17222	15363	72791	16152	24548	24036	79402	76667	57139	57761	60866	62645	28338
105.033	70507	26351	34632	90308	85781	77894	80313	22646	65726	29880	34127	55339	32217	80819	30055	92975	75302	21907	63779	94329	78166	74219	29714	71544	57160	60705	90725	68777	78587	56553	87195	66798	27016	32192	60415	29167	73598	22536	66750	59325	73236	26312	33606	66200	85243	90049	105205	92518	53563
199.148	174200	194174	149632	189096	158194	189071	148932	175887	161824	156548	176547	150678	173601	185786	145707	179395	156681	161094	165128	165267	97393	163679	249199	153436	228095	171501	120131	175815	210076	160970	183934	169485	204028	149879	199797	188818	161858	142245	142468	160129	195185	188514	147128	133381	123769	241176	167007	170834	115357
214.159	67782	24985	66386	60723	28847	58960	98055	72571	29273	76342	37417	30598	32333	33067	31882	33199	65408	24486	62008	25859	64904	59181	33432	0.01	35425	34321	53707	30996	36384	35278	23939	34272	31270	21416	28400	24137	20120	28112	0.01	16952	0.01	27182	0.01	62105	16301	27003	77125	60954	22258
85.0282	269274	233580	241010	245732	296911	262183	236325	198877	282771	217417	292752	247230	232828	253669	264740	263099	225672	234356	227157	189582	232372	265838	252520	255029	268492	243001	260045	280881	226127	193807	316133	246672	242971	216684	291853	279940	209048	250662	242766	228139	302588	220527	255529	252896	220545	204688	264312	218683	263798
615.139	35315	61856	0.01	21172	33314	82353	0.01	29855	34344	69250	0.01	30112	24552	26277	62815	54553	30544	0.01	27383	0.01	70370	26203	22795	61714	0.01	0.01	31491	28744	28406	20764	71039	31418	62273	60791	27819	36063	18486	21731	19299	30481	68748	33988	64191	75628	76256	33710	23400	34931	56418
204.946	0.01	0.01	0.01	0.01	0.01	0.01	0.01	0.01	0.01	0.01	0.01	0.01	0.01	0.01	0.01	0.01	0.01	0.01	0.01	0.01	0.01	0.01	0.01	0.01	0.01	0.01	0.01	0.01	0.01	0.01	0.01	0.01	0.01	0.01	0.01	0.01	0.01	0.01	0.01	0.01	0.01	0.01	0.01	0.01	0.01	0.01	0.01	0.01	0.01
126.099	35025	92218	88842	70708	31081	35006	105320	75266	54310	38118	72565	69649	25887	29504	63205	72975	65571	23528	25691	99720	74547	72971	54602	64783	24512	24249	57672	70319	68857	66119	73129	33698	85848	33943	33329	87625	44187	77513	72954	60133	62278	87188	30830	34739	66672	28494	31902	72160	90437
173.096	92035	102482	85576	90341	128852	108556	129226	110136	99443	94745	98405	87784	101949	96274	89074	106496	82318	97612	82905	78196	110136	100521	70192	129065	103509	144990	103331	92514	82012	114092	118111	109324	110680	122690	93349	92094	67995	110906	99871	87555	82486	105649	85818	65039	111187	80122	82300	95988	75469
240.977	63022	31292	33994	63763	33385	33014	24969	0.01	30995	59885	19739	57433	23357	79857	77646	32736	31302	28328	26647	23835	84874	19771	70047	21798	64095	61891	71497	29851	25687	74575	26744	60307	61029	26002	73240	18626	56771	63151	0.01	31826	54071	36285	69304	71017	55062	62331	27761	34972	23177
211.096	52014	28613	53802	28373	33067	0.01	90056	51546	29298	60616	28673	66796	26363	62832	36123	31582	29058	25013	25414	62478	18972	38373	54382	65494	74808	26461	0.01	33589	31790	52542	35868	0.01	70958	31387	19312	86368	71314	62173	57308	34109	26147	66353	31778	84323	60992	35583	59557	27479	60173
143.143	415815	420854	346469	294399	398207	372571	377728	308482	381224	430149	363743	337424	380351	325116	371624	349718	312767	384280	310987	356897	380744	343403	285791	340728	311887	312028	328074	333307	315260	366316	338546	306837	316113	324390	332413	342219	352095	272720	317270	335963	361888	387333	244660	291048	300705	388407	278829	346789	347928
97.0282	196973	191794	209747	217323	202663	156846	177567	117422	268742	156079	199818	177008	188351	189316	124929	209228	141092	170469	178512	170778	162973	189937	149878	115527	193921	177923	143762	189376	181915	114923	220318	147158	214881	200164	172539	165149	137863	135411	186686	117068	148626	180169	136251	153731	145184	149402	195793	204656	179799
102.063	129159	110799	149835	112436	111147	118850	98191	137906	85153	126504	97359	125104	120670	149439	93210	142174	154989	88506	94087	139657	120944	158252	125326	104068	92516	148956	98278	131880	115740	99473	91735	105759	103200	115306	110892	91602	98024	108117	104175	129590	116222	113755	95884	112927	87241	102903	132646	118719	82730
161.081	145872	104268	105687	136262	159163	145838	136974	100950	155555	141344	172510	118121	153723	98499	118852	93023	93781	144969	146077	118448	128686	156881	91949	101965	151737	106075	133950	104249	106539	79355	142384	84674	136933	112628	133319	101547	92332	91225	114118	88537	112747	149951	65988	121864	114887	152307	149194	107683	151676
207.117	30650	31623	36800	39038	19349	34026	31525	70787	34142	77477	21963	28078	67505	66881	32555	33810	20965	67968	74655	68097	37267	65667	67472	0.01	23712	34574	75986	21590	32424	23822	72201	54197	26441	74197	27319	21461	55817	28087	66186	24895	26999	87080	31698	35334	20744	34863	35578	35508	57240
203.106	105371	93667	108628	104012	94016	115185	103619	97527	87809	147908	107970	97526	156676	98730	161658	112791	158656	125036	127504	129502	165642	158071	159974	138279	141412	93678	128371	110940	111550	127046	130134	113989	108697	100162	115272	125820	97700	87282	111565	106032	88332	124693	104516	118884	135338	150111	82662	95649	95914
236.201	65652	37979	82768	31402	101112	24519	87309	30379	27747	71309	58661	32334	31142	32608	49962	63973	84185	26869	73162	30496	33471	0.01	23306	24149	55173	36784	70322	28671	37665	28751	80107	87095	80441	34283	30014	37193	31020	21086	35292	54761	15847	61289	74767	64058	61510	24224	23092	24451	19211
257.211	69251	76749	86413	73242	118163	92676	70564	79451	89470	74737	80716	64703	84219	95653	78633	85517	79741	80656	63555	106558	77405	78169	100888	77045	86155	65201	36113	75453	36101	79751	104480	78932	70091	79993	61108	105105	82204	72681	64373	58857	66656	105070	58324	82652	73150	87970	78835	19367	116869
281.247	60889	71050	70252	73749	77302	66616	38049	19574	28643	32317	76480	69604	78676	26909	58717	81549	66234	69657	33600	25176	27367	73776	88006	72186	72578	89371	32190	73728	76511	34950	74333	76372	65903	61379	61645	106103	60661	29112	55782	66896	57999	70236	59856	57587	56151	69091	107188	60969	74045
209.096	28847	66861	27564	27778	29424	69518	17316	71624	80541	29668	34120	26803	26923	62450	33441	35813	61628	21900	23448	33754	37237	24128	16382	69385	19680	24352	26650	0.01	78588	67120	36142	27824	31074	29314	26397	64500	12374	26098	95928	33771	84898	37079	29413	26167	25938	30447	75731	57985	28511
157.101	186276	165762	163518	242724	195458	206264	136183	180723	152235	170141	184303	131846	129157	153801	181182	195751	137779	101494	178321	161380	143921	230065	163290	170238	113758	177661	178275	218686	175066	187236	141351	136269	154478	107949	209107	168690	133213	132104	199471	144385	150054	190011	150805	183499	198518	159812	192785	155461	132071
162.099	31081	66627	31612	101722	87533	80703	37044	71276	77812	112115	82910	81910	73373	109524	99607	65796	69586	79994	79051	67763	78379	108960	90725	97300	103158	71704	86540	31996	87151	36021	65071	80688	110041	90300	78499	93184	75543	94083	86233	71854	32453	91309	63874	97801	21313	124618	59840	28247	68930
130.065	109169	78067	66233	73749	67964	85258	27298	62817	30993	74316	67749	87059	66826	63888	75416	75774	88048	103623	91822	59758	73499	76715	65557	98022	33073	87240	30278	62571	35650	62812	29750	61829	75280	100299	87491	25704	62405	59198	59315	65113	30501	89964	74830	33890	55001	82848	68717	74224	30451
211.112	32508	20727	20526	62338	78899	35330	84974	68810	33370	36697	59760	70708	55525	0.01	36953	31153	62408	35755	25173	28374	57624	61111	25527	66829	73051	62968	70432	25954	57701	73831	74941	29139	66142	35460	30248	74163	33164	33423	77364	54118	33170	61278	67647	85727	58991	67243	34542	32137	58251
537.149	163655	124818	130361	94477	135138	133106	139956	106569	72746	153873	121098	162435	113240	93609	77017	114797	129992	107128	103898	112389	134658	126928	123076	114346	99566	117598	99807	110234	131889	101383	85057	107215	106045	120328	138502	0.01	134157	98324	102695	60279	91834	99371	114435	137063	90505	135488	91465	135212	127106
226.06	28301	83965	67157	30113	26891	32656	30720	64071	31166	13832	36985	35887	56858	0.01	32109	31392	0.01	51962	34423	36733	31733	0.01	19232	58844	57068	57909	16100	30490	23843	20595	66928	72024	64420	76176	19039	26366	0.01	28450	24340	66671	78069	68529	27831	35040	27030	26505	14652	35635	64445
235.205	214012	213874	216259	214122	223939	273801	178983	244251	211247	232633	272918	166973	251003	297203	246666	167151	224118	194332	282357	237311	239602	226784	257927	212753	218311	256227	211612	237451	205526	223086	239520	205822	258758	178846	237671	234789	186288	226896	249130	230557	212558	218297	193392	241346	227245	229522	233810	270545	242038
267.232	33424	61252	32773	87152	103730	66752	67667	81122	30746	38465	19345	80467	53118	67275	68446	16284	22797	27561	69281	34644	68548	27534	77657	29107	32797	16534	68557	64418	88702	76916	34479	24097	87574	24363	29963	35451	24509	67820	83718	31894	24156	60263	33832	26226	30468	74650	29988	36180	27688
181.032	33632	70662	35179	38425	31069	24347	64938	22606	21256	37015	30175	77635	24291	24652	68686	27121	65134	32390	28739	32926	75391	30201	26270	72337	25313	0.01	56687	74193	71450	80226	72127	23384	30818	24610	67104	21302	65123	27341	66530	28854	31774	34027	22745	32594	77879	36817	0.01	79671	86370
165.164	112536	136936	123147	110696	125474	126522	108921	105957	108734	126331	83536	75893	101778	147444	78485	120796	114654	151884	121901	148038	92232	125738	66060	103360	88134	114210	100984	114309	112019	84081	124619	120351	94242	123300	103061	134479	90708	77574	105073	116944	63712	128160	133104	79763	108876	129740	106644	122806	108644
91.0752	29673	75546	32642	26590	61676	88039	38927	35691	98750	72953	23670	35901	52605	85526	35039	27624	44836	35295	69649	99467	36664	89290	70349	96198	54466	84634	30702	24244	26951	68846	28467	44578	78860	32131	21946	73400	23641	51357	34958	106229	61902	71224	97882	71011	69660	35320	71495	70407	58863
221.992	88954	85548	93565	80779	118424	81936	86055	102145	105180	88595	30934	71762	85391	93303	31390	85167	131160	67244	65798	83521	93640	22431	38780	87286	80965	97353	90871	61700	101357	66411	98556	79226	97360	122701	73997	111008	28230	45634	58507	70191	64661	70575	61289	84645	59981	95875	83671	107277	66267
186.136	30552	35721	31579	35975	29328	37247	122361	65515	33026	36998	31737	58503	30001	54065	32936	32078	27614	30988	25038	22925	22979	73230	22848	35140	34630	63627	71834	26876	21909	28232	70486	25549	84784	19949	64996	26096	19363	23812	67855	60951	19350	61809	21068	34357	15351	69827	51866	30280	59113
329.268	75750	118438	116425	85236	79353	97752	67994	27995	105871	115828	31816	95617	93857	81959	83230	98617	35244	65938	23385	70876	110685	95253	72958	33034	69313	104497	100211	63314	105973	60310	21961	55048	61887	73175	82889	62570	65517	80658	76240	64945	96449	74856	73168	73086	57611	78353	60954	60739	68602
148.993	36742	75996	53937	78197	84739	82395	82473	64633	82718	59817	73347	87511	63334	60705	64067	91311	123263	104357	82318	67732	77112	68038	79929	58294	62119	33553	69404	66128	35415	83967	106696	85943	70278	67703	105861	106251	87258	88982	104540	86622	86577	98141	125208	90240	79245	81234	79451	116686	114929
163.058	86077	144053	147818	129614	188139	125366	119835	126798	137868	135689	104937	150536	136716	125924	103413	119256	168809	113597	165974	112483	134540	174842	72264	153780	139173	120225	118631	150578	133624	106476	131680	102952	119867	133087	100429	148234	108563	112728	116286	133869	127229	133893	134328	112225	122536	79603	144260	118952	106984
173.136	156699	201243	196984	251047	189981	185943	142698	166508	182843	168329	228755	192706	183040	178539	167897	240251	179005	167217	157082	182968	150443	186401	205437	223264	169740	191173	190636	208130	209669	197496	200583	192677	145028	195658	168064	235803	165756	200198	206348	183233	187513	195294	216733	202498	199251	203365	199124	162391	184115
317.269	26616	84894	21440	61264	35632	86383	0.01	58123	31035	75766	36398	15082	31330	27033	63723	15391	59648	59887	34658	29506	24768	36480	26162	83526	20355	35938	84751	24714	32136	30383	21706	18611	84525	0.01	27689	61360	54097	31569	73990	71523	34867	36207	31892	35500	23873	26956	28576	33816	32327
288.253	37261	64992	0.01	60998	64103	21772	0.01	15711	25652	16735	26668	29697	71075	36524	26330	18807	35813	54747	62064	33961	16726	32299	37560	31487	34369	35004	65558	0.01	31816	24662	25947	72295	33922	29682	25776	29006	25769	0.01	25840	25440	19011	36407	24786	63148	28207	53664	24024	33686	29963
412.919	99656	118727	125233	147971	93208	61949	66211	85846	91344	104289	84786	90362	112676	114061	76668	85559	104472	101804	76556	120455	132993	121532	74132	88258	86093	70883	86978	76814	88731	77212	61581	92400	71616	148632	94529	99335	75972	74201	34563	72680	85645	75798	78504	99778	90618	35684	66840	104625	63940
213.923	0.01	0.01	0.01	0.01	0.01	0.01	0.01	0.01	0.01	0.01	0.01	0.01	0.01	0.01	0.01	0.01	0.01	0.01	0.01	0.01	0.01	0.01	0.01	0.01	0.01	0.01	0.01	0.01	0.01	0.01	0.01	0.01	0.01	0.01	0.01	0.01	0.01	0.01	0.01	0.01	0.01	0.01	0.01	0.01	0.01	0.01	0.01	0.01	0.01
373.08	106219	106145	127875	112254	137885	125116	109927	147392	143587	162942	136928	128358	159200	110268	133288	126046	107156	113931	90812	139346	164241	114282	147203	145685	143904	159190	118171	116431	113246	150094	156173	131072	124109	98983	157428	138557	93624	93408	149477	108490	138188	153512	86004	107981	132088	81530	144986	143673	160347
163.963	0.01	0.01	0.01	0.01	0.01	0.01	0.01	0.01	0.01	0.01	0.01	0.01	0.01	0.01	0.01	0.01	0.01	0.01	0.01	0.01	0.01	0.01	0.01	0.01	0.01	0.01	0.01	0.01	0.01	0.01	0.01	0.01	0.01	0.01	0.01	0.01	0.01	0.01	0.01	0.01	0.01	0.01	0.01	0.01	0.01	0.01	0.01	0.01	0.01
170.006	95489	64366	93900	84648	76043	31117	62610	25074	69228	70508	68924	30767	30136	61000	57749	57966	31995	72199	56748	99714	25389	108302	65157	33612	56130	71156	75534	64706	30774	69405	23916	52799	63450	20098	69479	62657	30750	24944	19232	95036	99706	78392	106792	75104	61120	31686	64818	60432	69270
148.976	17547	0.01	0.01	0.01	34579	0.01	20533	0.01	0.01	0.01	0.01	0.01	31367	27288	19617	33819	22525	0.01	0.01	0.01	25656	28088	22293	0.01	0.01	22549	0.01	27281	0.01	20832	23736	20655	0.01	0.01	23187	0.01	0.01	0.01	23753	27990	34827	0.01	27065	18028	19121	24559	0.01	18509	0.01
181.159	250044	247860	249308	183749	327703	204547	225687	229686	271157	220860	288311	264294	243426	236730	244484	234133	262332	199994	258908	262632	249988	275360	190021	224522	228445	260377	235336	185938	286916	207878	217029	260793	217593	267354	240846	222960	209640	245985	214204	299921	223217	216015	214559	251367	217736	277819	235541	233249	223737
685.186	25575	0.01	71244	29528	63612	0.01	62717	24405	27054	0.01	29795	26455	29873	0.01	84922	61942	0.01	0.01	80051	35979	28134	64674	20930	0.01	21645	26477	30729	25860	74881	71387	58342	28468	57418	35179	0.01	83592	47530	19659	29984	21463	22458	94792	60189	33814	52548	35779	19633	36151	21060
475.85	100848	107333	73540	113591	70284	95454	0.01	0.01	77541	99923	77667	72688	60921	85119	23246	72584	35637	79135	55653	67864	92576	82477	88351	61516	104263	68148	89586	96870	65002	62872	63081	83038	119960	67693	71674	81446	68519	76809	95386	32469	65478	70269	82840	93579	57116	76539	79494	75463	31487
163.986	78086	71950	92180	90130	136426	122761	117083	83423	76872	111715	74579	28039	87051	67681	79339	81484	80519	86563	74958	116533	35675	126325	109722	91208	93183	131109	125614	119034	87257	68825	98020	83022	84150	100280	105145	67758	73652	113783	69401	101759	92682	107641	80418	111120	90836	81884	87121	36354	149087
195.117	69204	112287	71572	81435	131991	95278	89316	91376	82399	57202	107464	114644	67766	86971	64304	86337	103103	98126	98030	109281	106040	92632	103464	83859	106656	75268	146971	92253	108309	122721	98465	120169	98689	87387	98656	78215	116503	105260	58739	29679	77501	67648	92913	108472	92780	96586	88545	118605	88451
144.947	23082	68855	33357	65192	66341	28435	35580	58444	0.01	73668	26289	71843	27516	0.01	36815	80953	0.01	36539	24790	70647	26466	34722	71922	0.01	31245	27904	32865	80064	56687	27861	82646	67131	71035	68503	33092	36216	30317	27215	57516	0.01	82040	35619	33142	31594	70949	36957	33332	0.01	30609
125.002	0.01	26795	65365	28293	68715	18974	0.01	20174	60824	63188	0.01	0.01	66031	31883	21463	21803	0.01	69646	56082	15990	17841	34140	27968	61078	17995	30202	13361	79532	90202	63233	54043	24492	28249	35635	29620	68585	59399	25765	19586	60920	61692	62574	18144	61698	20536	29967	53821	31624	25581
237.148	76798	97909	36323	28385	86899	80594	70718	87513	83909	90986	90448	82123	97877	80477	115120	90517	68189	56934	65427	70500	95886	96234	33659	63198	57115	67809	72262	73903	106570	84939	107854	85088	30747	89865	115429	135373	69343	71591	57161	74724	64527	36370	80800	74888	74306	98532	93611	99650	67986
197.078	26767	22481	86355	22668	27429	23277	35441	31261	29058	36284	33558	65346	44128	74581	73772	72079	22583	36127	30812	23776	29904	63553	88217	31613	21701	67951	24443	26060	30612	24610	56407	30429	27426	29475	66554	33183	26360	29377	57988	22965	48775	27195	56858	62150	58402	31968	22034	26672	27889
135.013	86490	81698	111454	75867	128323	29367	60977	97485	112314	97429	90899	31934	59053	157161	97647	73982	70048	113761	54363	33281	42730	99211	72023	140677	62797	86617	24260	52129	70388	66487	78723	22249	98641	24483	65410	25022	42161	61078	32690	29662	29269	89484	27647	33098	74132	68194	77234	99257	84627
191.179	103455	91907	93207	111636	107706	122987	110751	88969	75466	93792	117910	78539	83709	110896	65837	78273	121874	123350	114412	134659	71376	116207	109083	111474	78512	105074	114771	112310	87700	117243	123811	129658	104098	140141	77459	110390	87975	121445	110228	106750	124544	71493	115843	62103	88008	128645	94712	96967	118263
230.22	64346	65503	0.01	76405	73859	82504	31867	57058	58479	33781	31619	25929	21395	30910	62880	34147	25201	22474	65988	34447	68627	29852	34717	82247	65967	68423	32918	66402	27776	75850	72937	56054	94621	70672	69717	37053	23176	55711	57906	82927	19874	34768	74293	71114	29724	68974	34376	23823	33491
89.0344	85195	101567	85369	138450	106562	142396	149641	94753	118461	114220	94095	76929	98327	109991	124266	72379	91133	96730	133502	110581	112815	114794	139738	114864	101598	119940	107148	101715	95592	85603	116852	128367	99564	92621	71168	137907	84780	89951	107055	91903	137839	124207	98557	79314	96783	134324	124630	97143	113634
154.964	33080	30131	24019	21133	70706	24723	37259	21778	68314	35595	33296	33084	58408	30093	60472	25922	19916	67198	32497	36455	73658	35586	0.01	83127	60536	19652	82332	28999	20863	35015	60823	66146	73203	62063	0.01	72987	65968	29825	24375	84070	33783	69838	32307	33338	65021	65890	34129	52653	27911
122.06	100788	139827	117988	113193	121024	111056	106441	93185	103916	95859	115279	118285	109005	116355	131064	120347	99247	130595	124930	121980	86160	161311	103228	91720	136399	102419	104045	105539	74546	90501	137264	110770	144125	86127	135049	113316	89788	91170	112480	118984	125490	121452	97276	117210	113862	117899	113536	73326	116699
231.174	74954	37191	24141	33097	19764	33395	30024	33290	89516	68936	74187	23115	32903	83945	19083	24673	35844	23068	58556	27207	33232	23009	22227	27920	33937	32545	0.01	76173	29702	23222	28273	34718	36357	66664	64202	72436	19406	64633	22989	30301	70883	29918	27727	59240	20145	25657	61949	73089	0.01
119.973	0.01	0.01	0.01	0.01	0.01	0.01	0.01	0.01	0.01	0.01	0.01	0.01	0.01	0.01	0.01	0.01	0.01	0.01	0.01	0.01	0.01	0.01	0.01	0.01	0.01	0.01	0.01	0.01	0.01	0.01	0.01	0.01	0.01	0.01	0.01	0.01	0.01	0.01	0.01	0.01	0.01	0.01	0.01	0.01	0.01	0.01	0.01	0.01	0.01
374.098	94282	122184	127890	127341	70104	105736	34474	73900	78954	105803	0.01	0.01	139291	133951	115280	90582	81671	0.01	135720	0.01	85362	126593	116218	119049	0.01	80967	81429	65066	119968	0.01	76149	80012	95247	77682	97657	91991	73200	85236	0.01	0.01	85725	77407	94176	92900	77765	98143	0.01	95288	0.01
108.958	60033	30009	26393	76996	28218	35094	35384	21895	21862	27522	36269	30842	26086	19697	59920	16269	24842	65210	29995	62025	28478	79670	69646	30770	22672	61934	67370	27472	31464	21783	15828	30101	26828	36568	66635	55526	25568	66778	21797	25688	30415	0.01	29561	59534	31272	23129	69734	22090	60393
341.131	23773	37001	17846	0.01	25077	22310	0.01	20570	0.01	20621	0.01	25374	21955	0.01	23373	30163	22413	16224	27004	0.01	21354	31155	0.01	30601	0.01	28704	0.01	20995	23769	0.01	25703	0.01	0.01	0.01	0.01	0.01	28132	58369	30534	54656	57293	0.01	0.01	0.01	0.01	0.01	64428	0.01	0.01
133.086	154681	212143	123377	146050	160915	213729	195228	161059	191938	184553	152209	141906	185446	155323	161247	183810	183765	119122	146339	125611	136564	190991	154641	181583	154116	201301	197983	144561	150972	158628	161808	148514	154013	95521	160749	211455	149700	161867	127917	212784	130351	141331	133742	212725	148128	183377	164401	118041	149422
331.284	70463	71187	26176	26526	25940	77133	24415	27827	33299	79961	28889	35094	0.01	69044	61290	27899	76316	63042	32381	65939	17666	30711	83300	25665	70695	73076	35589	30741	27742	28910	0.01	64415	78459	97423	28438	83323	61573	55837	31372	33472	32703	45600	79209	71885	65293	72771	32546	79218	20402
237.221	77563	111999	118578	81720	81877	75328	104567	72107	75756	83559	26183	92830	68065	71797	72370	95605	60685	68968	105942	37869	98373	70809	85093	77476	78374	83197	61647	88581	105478	86559	86513	69262	71367	77365	104008	106529	59980	55507	93006	96243	77877	100065	86411	98745	88172	53231	87718	64572	74705
139.148	122207	107143	143198	121393	129698	110923	117253	129691	144390	115715	88617	104851	126570	125853	106734	127092	100841	70673	85942	110919	169807	136912	132659	88395	130321	80832	88133	101461	90979	102373	143138	126321	116790	113060	105151	142554	68027	65191	136699	106202	127915	109917	100166	86481	96882	140823	103211	126349	100077
103.086	67520	63004	36354	79503	30607	108969	69623	31414	33249	70848	64250	83267	69478	63488	88853	104908	29908	81495	29300	66134	66569	73727	33791	32008	71765	63880	33303	75617	61534	65904	23434	32321	22619	82138	70461	36933	66946	60048	32787	28337	78442	28757	33437	87602	62095	74802	31269	65582	72525
166.099	91539	96164	30027	39252	78084	63653	71363	70101	32742	80203	82300	67745	73697	71460	70155	21429	63580	36305	24551	84897	35015	34642	75569	99508	97593	32592	65825	64871	23757	15951	62437	34058	54321	63010	93810	25730	60939	28051	115233	56728	84135	72519	0.01	86059	33159	67908	58862	87155	74014
270.214	34290	25319	31827	29476	68164	69493	28822	22442	62900	0.01	24676	0.01	32952	64953	21126	0.01	35182	35092	59166	68349	36835	35161	27024	69064	23761	51172	71500	33114	66932	34344	89223	24353	36244	25233	58426	27766	28103	89049	25515	30455	24851	31519	60399	28461	71403	69225	31685	18231	24238
269.175	72752	29846	74616	76135	27393	94035	56755	59137	32817	28215	73174	74068	22579	32722	34766	21465	33504	73525	67608	36288	63933	36870	85078	31961	71975	33674	29858	0.01	33020	66803	70349	59366	52384	21143	23236	28149	29948	76412	25125	21865	28207	20210	28639	53468	32178	33159	32607	26747	64360
79.054	75173	85576	75619	66427	80966	62945	30236	73737	89654	37223	88402	80294	29769	101413	32815	35278	34235	67525	69866	82542	71361	33675	38183	85046	85316	71032	64384	21411	83403	34903	73227	106664	33092	79023	72322	67417	61075	67786	72998	113347	23089	18649	79264	74775	62606	89112	31239	31096	27989
217.047	33866	0.01	26026	34232	22994	22703	32223	0.01	17853	17549	0.01	30149	25495	18581	0.01	18933	0.01	0.01	22868	0.01	0.01	0.01	53838	0.01	0.01	23069	0.01	16606	0.01	34629	0.01	107422	21016	0.01	26778	24774	15916	0.01	25092	34848	18764	27583	27789	21411	17499	19123	57935	23801	18403
132.121	22894	24980	28061	21976	70917	0.01	87686	29304	26995	65400	28495	70412	54283	0.01	30460	62053	28354	70922	63306	61925	31871	29160	33521	24336	25301	56158	35415	22278	57352	29619	0.01	32761	32239	26578	32986	65268	23279	24239	0.01	60809	54207	23571	30619	0.01	24398	0.01	33481	32656	0.01
175.075	35701	78310	33476	30914	37578	87851	0.01	60172	29541	64755	0.01	67209	21139	69150	23376	76050	64722	61732	23059	34679	28713	89767	72672	28601	73929	30123	73240	68949	66460	0.01	0.01	22240	22929	21221	0.01	31882	23397	87794	65796	28756	0.01	68676	57278	26024	27963	66213	76919	27141	34589
169.047	27274	64508	36812	33917	24364	62707	34922	81539	58261	22837	20158	27380	61695	24607	67606	28980	18928	28300	22686	19143	30690	37211	24579	28169	59629	24698	63925	22382	29763	43809	63101	27290	28014	18366	68709	67393	34452	27472	74346	58506	59847	30025	0.01	27004	68997	35687	23435	31799	22477
391.146	0.01	0.01	38814	19606	22313	0.01	53294	15951	29649	21734	33329	0.01	27842	26930	0.01	19917	24471	0.01	0.01	23308	31095	22911	17790	35791	34426	33821	19743	32943	27993	0.01	0.01	17415	21134	55418	18623	59585	20336	20015	19776	30211	18135	23176	0.01	25031	41950	34404	28033	32938	25072
190.159	35374	63222	68583	28266	0.01	37597	35693	29439	29260	34883	27285	62247	22737	76606	59054	33600	33093	70079	58394	22726	17637	16924	0.01	59087	0.01	18313	63511	63840	25972	0.01	0.01	26760	64278	29604	0.01	27301	20816	17628	25352	20740	31581	0.01	27586	19909	32527	26209	66785	20143	33944
132.981	81827	102450	69297	0.01	67088	64230	72503	64460	64601	82178	28951	19043	65639	80145	55503	65469	74830	75194	29547	79210	83911	67364	34290	65715	58565	109845	64550	21591	71799	30623	31024	72652	34261	76950	64034	23717	69900	62929	63284	51961	53471	74220	57717	63525	73648	68144	25470	53070	63318
172.141	64938	77122	31598	38408	63032	32637	88337	68702	74158	57124	58562	26431	85873	26758	69578	35919	59221	60303	98901	78101	90760	83938	86915	105835	24560	74992	21833	68097	90942	83230	82525	58554	104684	66748	27501	63843	25975	76001	61639	19475	89361	100183	71008	27360	76664	58867	79716	105596	88837
229.195	31563	90270	82260	84326	33926	99889	61419	104813	79528	60433	61039	35944	71017	122671	99286	67227	35440	33402	27525	60048	32233	60641	84151	69341	81291	93411	71455	61190	110516	53622	63153	29919	30155	68132	35568	80532	77226	28095	92554	65181	28855	90357	56018	26457	52225	23245	72703	30336	68503
140.079	82755	68455	46274	33140	99361	80465	78600	75442	71610	68115	61693	95377	78958	35039	72892	67675	67823	42468	77956	71171	95193	19846	77747	92496	74022	83548	96981	28917	78290	60573	100633	58083	71142	64191	67595	116988	30574	61412	65152	14603	81085	79231	75050	52069	60340	30918	114668	64979	80173
181.084	60259	24621	20518	23278	66834	24676	30153	19489	29529	18875	22801	22087	26549	22845	27406	29874	61063	28327	28341	31209	51759	52797	24577	29141	27945	53471	26992	16667	31260	17442	50229	24694	59696	21743	53852	65349	23254	0.01	40032	20667	32196	28773	31733	25826	30814	22846	27483	27044	31042
271.19	22814	61215	28989	23665	22601	64902	35541	58475	29930	0.01	35987	0.01	27807	22339	28560	64577	25319	35813	22834	0.01	62175	35268	21745	60991	0.01	31770	19533	60074	74826	19491	33600	29676	59201	68033	24451	60386	57720	19535	30962	56287	27334	0.01	32401	65259	20977	32469	16952	34646	25131
149.117	321408	335276	341421	367371	434851	407146	347222	312540	399465	342274	376883	342270	372091	354539	357108	350019	330995	290550	318255	285741	349836	378422	320911	324824	315155	341492	384510	321131	320311	325018	366388	330405	333032	315181	358491	304640	324573	284929	347441	349401	358080	357075	315356	319545	286242	357391	368898	378506	325798
197.009	31370	83129	38605	69908	93475	74390	60951	92255	27951	79424	27473	29043	20100	69236	22107	26215	93837	71460	55448	28655	19229	70913	67233	68935	57492	33952	69160	32924	86465	77971	26993	34074	86884	57790	62154	35133	29319	55834	25158	72930	75655	82522	70034	24976	56336	33982	35439	36093	61925
611.183	0.01	0.01	76921	73607	29221	0.01	71372	70402	78367	51380	0.01	55001	0.01	70195	0.01	84604	71318	0.01	80414	0.01	88538	63606	77984	30944	0.01	68595	0.01	50434	106624	69562	83100	0.01	80333	33277	63896	67871	26738	101492	92632	0.01	88639	78250	0.01	0.01	77397	86786	0.01	57842	0.01
149.06	579515	545253	642583	469811	606564	613575	513373	511589	625179	518223	652966	607472	496167	604201	607244	650094	604104	534591	506891	540849	560663	662822	577165	540085	565965	599794	544820	560247	657977	522926	550914	573304	620765	677201	601952	513941	466535	605284	462968	562388	560776	621336	495735	478723	578091	587370	495188	513259	523415
289.237	25005	27937	20644	34129	23268	0.01	17822	61032	21562	0.01	52510	0.01	26968	36567	0.01	23397	19461	35242	32795	69463	63395	19491	28683	34979	23428	0.01	27226	56820	18495	56105	68285	15283	34133	0.01	20305	61715	56344	53124	25651	27581	21678	0.01	19883	0.01	17222	67635	23913	30550	34843
147.101	79056	77581	74648	71453	30569	74815	27114	34840	64964	35983	114406	37243	63163	65870	81118	0.01	26079	56144	78994	77376	65058	72122	63455	68620	56037	77222	90916	25781	58374	34098	61533	69370	35865	27119	28128	67643	65229	63176	34683	66144	26291	71999	63073	60693	58426	62763	30701	19014	64691
215.179	65071	20841	32792	26987	83287	36746	65222	80677	32308	33858	29979	24610	57897	77047	28927	81324	74039	72461	32403	72842	73319	108863	82297	70022	28583	65823	96504	25370	31407	69120	101225	71735	20684	73012	62616	75896	26453	73422	84102	28184	56572	64379	70579	59435	50349	31922	104900	31319	53315
256.214	80153	35313	21368	70226	34268	19798	71729	31965	26329	25130	33546	22412	18037	32306	19203	30558	76965	0.01	33134	32575	24218	75936	30382	20260	27813	36015	28696	59949	78207	63279	74642	102123	60327	63057	28602	24529	65955	26865	34951	73563	65545	16303	33556	29851	61703	65985	35462	36015	65584
175.144	100886	113258	111232	166605	85948	128477	125012	116173	82717	118847	143699	127029	109105	105323	132885	114445	110466	96397	132664	106938	143319	106895	99104	61944	86322	146771	91810	83333	156131	90392	81145	65796	151043	85356	107347	119773	64378	66369	92450	108148	96776	102455	99397	126367	140672	122711	129387	113631	111987
109.01	61991	28716	76990	19918	16578	27558	27675	35884	30128	72908	28105	29147	60125	29679	19777	16468	84190	28135	21069	66910	79950	18737	18061	26614	31430	68056	21856	64931	68417	35257	77277	79972	27134	23517	15992	62405	25625	27045	85740	60436	28322	77010	67289	28759	59602	33828	34720	23524	20770
448.35	0.01	24003	77866	0.01	38019	36469	36414	0.01	29147	34880	63210	34113	32168	60697	34441	34112	70574	33626	61260	24722	72604	61459	28530	66642	68380	26946	28572	60787	21313	44363	27767	31003	70896	60055	25353	29275	21984	58647	70070	65641	26441	25586	32989	34615	21288	65262	31730	60330	29646
193.101	73911	30419	81531	69954	66488	75193	37529	20313	66402	35313	27364	34165	47329	79057	83442	30251	92730	32437	33054	85258	77197	59506	30318	31934	65083	78477	28895	23833	29424	63122	82157	56429	64176	36111	34095	26388	20357	96027	94154	82108	60866	101256	30119	109531	55458	77627	34486	83726	17223
393.168	29739	35646	34300	16127	36982	21179	0.01	64524	24089	31557	0.01	21573	27790	26151	28409	20427	23276	30364	62228	0.01	23046	64399	33705	59130	58027	23311	35579	52280	72509	62056	27970	22316	54667	22148	59504	22448	32247	21296	50736	59878	31408	24583	25085	64761	72296	24376	33336	34324	25005
149.132	211598	234553	160828	201098	241041	224947	175747	222890	243786	201371	218396	214272	189211	188166	243140	204406	211491	228117	188131	216619	234568	203263	190582	230374	198241	213501	219494	211864	220421	243597	244338	179521	206887	175342	193387	171150	215731	196810	154544	197877	175261	196758	172029	160840	173003	212738	210077	201079	196601
235.951	0.01	21250	0.01	0.01	0.01	0.01	17726	0.01	0.01	24723	18900	0.01	0.01	18462	0.01	0.01	0.01	0.01	18579	26254	0.01	0.01	0.01	0.01	0.01	0.01	0.01	0.01	0.01	17536	19835	0.01	26643	21592	15100	0.01	32098	19660	31675	0.01	0.01	0.01	0.01	0.01	24942	0.01	19633	25068	0.01
255.195	139918	109835	113339	107012	91230	92973	65363	89006	122266	112894	140422	81600	92235	100959	115670	97553	91609	119998	65094	146648	64750	92446	129536	107274	81737	94301	102489	75268	89566	104389	154405	115236	119890	161697	84093	114209	101213	115653	98619	128090	115273	145129	96731	71091	114293	109050	57357	80341	136912
267.159	0.01	0.01	0.01	23699	0.01	0.01	0.01	35054	21167	26929	34801	0.01	33612	0.01	0.01	17337	31981	25788	25984	0.01	23264	20894	25859	27406	34477	36216	20246	32887	20838	60262	32238	23107	30409	58430	18621	0.01	18928	0.01	25961	29160	25064	24132	0.01	0.01	71893	26977	21974	0.01	17031
241.195	75829	85456	77352	25798	74954	92288	79394	77508	85249	84877	57954	97834	28217	96582	64157	95823	84497	25398	66193	24224	17951	92333	73570	70011	72909	76699	103648	24664	95303	72394	66825	89901	61113	105139	62556	66151	64458	73430	26649	28711	74394	66868	26338	93489	78180	71710	66352	72978	74706
154.05	28056	69271	102152	80267	92084	28909	95120	88745	87919	81128	82263	80568	98887	27492	70640	116309	23961	87819	97529	78428	86496	81944	82359	100178	84286	82533	73990	59887	101346	75260	35673	92834	69195	70324	79965	80304	70582	93108	89434	87802	94490	95076	126930	68737	81094	73766	79758	66915	68440
281.211	0.01	19468	0.01	23152	25553	15057	0.01	24561	24883	22801	33811	0.01	58401	30803	36852	60970	22189	33045	0.01	25449	0.01	33683	30804	66139	32597	63401	28460	21337	27275	34099	26533	55194	20950	0.01	16712	28806	17234	27429	32210	20561	0.01	14289	33138	24147	20752	0.01	36531	21419	0.01
90.0548	22385	88075	37257	28728	89419	21888	67077	21218	62141	22524	69809	66378	31175	67318	36366	95014	27033	27695	34720	32964	75266	77312	32984	27824	65226	37892	26566	73647	92671	29306	68010	73543	90518	28245	64022	25590	34136	64295	61225	30632	17970	88780	24130	26107	78985	28851	69102	78383	65000
219.138	25515	90330	106998	82862	82839	62324	88231	102786	82687	108459	97840	75543	34271	89025	65702	104658	80524	114538	102718	27949	86657	35679	88265	68344	102021	83485	94089	30437	107210	85372	65729	90731	126946	82776	82478	86053	71759	103701	113883	65393	62791	89221	27926	63763	97367	104060	98565	78396	85172
449.114	77872	71714	31766	80384	68014	38115	36626	67056	23641	69459	59653	32090	86900	92133	35585	60105	19209	20932	68111	27859	34875	34224	75346	33892	0.01	24212	0.01	32486	0.01	30958	69588	0.01	100393	79847	38033	19672	17782	21829	18231	56928	61898	62505	64984	21200	17762	60387	72675	87222	59584
150.027	147973	161336	131790	135838	135020	116549	146678	141603	117508	154615	134652	117320	156281	135253	134765	107517	140652	158701	228697	107096	156556	141997	113372	132594	149582	206265	141713	133429	124632	146735	133365	102188	144887	158007	187372	87645	119343	159233	142357	127503	126157	175437	124140	164224	103335	135224	169422	122825	125714
157.049	30747	78971	30093	82426	61570	97336	94723	67313	78428	76426	92098	60233	21476	35346	22544	33530	31122	68181	49929	35337	71325	31419	82993	76866	25376	26379	100925	100369	105130	56801	85432	29052	63472	73586	60489	84551	28633	69813	76014	82069	35089	23123	53093	70514	72301	35837	61330	33947	63270
123.004	0.01	0.01	0.01	0.01	0.01	0.01	0.01	0.01	0.01	0.01	0.01	0.01	0.01	0.01	0.01	0.01	0.01	0.01	0.01	0.01	0.01	0.01	0.01	0.01	0.01	0.01	0.01	0.01	0.01	0.01	0.01	0.01	0.01	0.01	0.01	0.01	0.01	0.01	0.01	0.01	0.01	0.01	0.01	0.01	0.01	0.01	0.01	0.01	0.01
95.0683	95453	68589	76904	104453	79226	115073	98470	114457	99134	120525	94474	92721	65513	78013	107194	137215	104616	97344	89097	100568	109978	84574	134019	95220	114048	126364	71188	82865	86117	117347	106466	143037	73111	95186	73814	107533	105832	111202	78505	91702	94386	101513	71608	78022	125047	88590	102069	72455	98472
224.051	23032	79862	82910	85056	132674	57779	106508	90102	74286	64953	91474	70075	71351	89415	18786	87890	87705	82055	89106	94557	32657	74907	61467	74309	83418	85581	62709	69080	81715	71788	77489	69777	75738	89298	92878	21067	23938	56189	107988	69978	75908	86738	98507	69675	88737	63730	79368	82210	94241
207.159	173983	166499	151739	125732	246060	188529	184352	196045	254713	174591	173278	136725	186704	214942	180455	170440	163456	179917	203164	199387	175905	161382	179126	242991	139944	178021	215433	179580	178327	230585	217746	159702	152156	153596	191016	222810	195015	196391	178089	132691	162872	218507	187834	215489	164570	173834	176368	192736	190262
463.13	68910	82035	74978	85279	67556	32687	65055	78183	32623	23153	79655	30115	65637	32413	55276	78342	63862	32881	81316	61358	78284	23571	23466	36138	33393	0.01	65103	27140	32666	65879	62587	33384	0.01	63265	25812	79858	60818	33905	57019	24581	63524	66850	22979	31827	76911	68147	21726	73025	34690
257.175	32372	21224	38621	23442	67744	34870	38170	31400	21948	24522	29761	18926	23061	63549	60545	33869	19363	61214	21274	82401	21690	0.01	69260	17242	28912	66041	25409	60232	78214	68444	31510	0.01	65730	32097	18270	19893	0.01	30805	20205	25265	19511	24524	30286	22923	63413	74953	30899	68699	58978
352.904	64200	37108	95142	131709	78253	90386	87111	85200	76696	73448	74703	76707	73379	73444	72408	125837	78195	33095	76910	57177	56023	103983	65991	91156	56681	76072	63512	58985	27178	33599	54484	88418	67955	0.01	72127	17567	63145	28146	83218	78887	57047	29130	26242	72151	62864	65101	30089	29575	35592
159.113	70554	83804	94922	80815	27611	75051	112776	23078	105905	87727	93367	105031	85657	71453	64738	89379	32451	71643	93380	64661	65680	78253	127864	29913	70538	36974	32409	31930	86519	68899	72723	63281	31382	76628	99587	30604	79849	56453	70157	66708	108752	103349	78375	33298	102297	121792	67628	24112	81767
174.972	0.01	0.01	0.01	0.01	23042	0.01	17331	0.01	18438	30353	26620	0.01	0.01	16478	16518	18390	0.01	0.01	21834	0.01	23043	63868	31637	0.01	15885	0.01	28144	21183	20405	0.01	18220	30085	0.01	26588	17075	19952	0.01	19473	29614	0.01	15982	28370	0.01	27159	21595	28017	57398	22250	26640
363.196	59760	69038	0.01	70589	68065	65784	86883	28829	25914	37194	98425	71545	24738	83453	66488	65327	84850	23554	84476	30894	35782	71698	28262	68275	57001	61377	139932	98504	98317	24673	35229	55532	63440	89333	20902	35790	15614	54486	73915	79164	23193	75844	68087	29338	63330	35323	60673	55010	78361
241.092	31694	0.01	0.01	64006	82982	69314	35457	35003	17185	63341	35475	31655	18404	66962	23744	65606	29942	0.01	61810	34922	58076	86891	20034	19805	73696	23607	71104	101280	20716	75946	103112	62389	60666	69367	69627	62883	57238	64023	64921	59195	0.01	26656	32282	28415	31347	64755	33959	56783	24909
152.02	111644	99088	78431	81952	64211	96412	115586	99801	85209	62073	109324	91850	73389	78998	98209	53598	77508	69851	84541	86849	110078	75217	83421	78824	28605	79464	69225	80987	96862	91956	67985	59653	60924	56910	110014	70960	65137	58321	80835	83526	27937	93105	32787	66127	67278	62258	69137	69330	77611
401.167	0.01	0.01	20229	0.01	20800	0.01	24786	33750	0.01	0.01	0.01	0.01	19097	0.01	0.01	31162	17346	0.01	24895	21654	0.01	25953	27384	22792	0.01	0.01	36263	0.01	24592	19917	0.01	0.01	82134	0.01	0.01	0.01	0.01	18907	0.01	0.01	25596	0.01	0.01	32819	20854	19599	17760	0.01	23977
289.252	31649	73557	24331	19637	32192	29559	25708	17004	0.01	29357	20960	36183	25133	63339	28238	33472	0.01	67974	21883	26681	0.01	20455	24674	18213	35427	59646	19964	31576	0.01	22353	25614	30892	54971	0.01	32637	19926	32946	25654	29354	55939	22373	34992	33475	28695	54306	62552	30652	20027	69437
311.126	19900	31971	35029	26650	0.01	25353	31488	0.01	57342	0.01	33962	28215	77905	32984	0.01	26560	27919	31644	20433	31216	30813	28952	73005	27972	0.01	37042	58871	18391	17623	26695	28430	28319	23906	18597	0.01	24586	16037	20811	27927	15563	53157	0.01	58207	22058	22267	16915	29158	26627	27230
305.248	29624	22895	29566	24598	0.01	27802	23242	23746	24459	30662	25532	23133	33031	21778	26627	78400	25283	0.01	16813	31325	24166	33352	19314	0.01	21556	29942	66312	22558	29084	23740	31637	59601	31346	96915	64799	61215	0.01	19420	34216	31177	28587	34479	24671	0.01	31553	32633	29593	31687	33846
239.161	26532	0.01	0.01	25551	40542	34325	0.01	56949	28912	0.01	24325	0.01	20262	23227	29843	64581	30572	33229	55537	0.01	23228	57430	64348	30186	46025	22626	0.01	0.01	62996	0.01	34678	0.01	26431	21566	0.01	0.01	76472	20705	0.01	15679	19896	0.01	21964	27104	32427	28727	74647	0.01	59136
398.88	62911	69373	72470	69450	63369	28889	85630	34146	68868	27729	0.01	55120	52552	89518	32065	58827	51638	26689	30674	67327	75807	76526	78847	26405	53919	34227	73638	30259	74599	60810	88978	61350	57296	28559	70525	78299	18229	74901	70730	105817	54622	20528	72400	82486	70792	104300	74353	87551	93696
144.11	113683	75913	70411	87979	36763	109749	106814	89658	108665	87471	90402	65192	73560	73099	71182	79850	88732	80231	120322	100762	32695	82468	97802	65252	52767	62427	67120	63005	127578	61791	34810	64607	87148	69927	76827	74677	101176	74573	81893	51400	84833	31285	94050	50640	31283	83947	109801	94816	79603
89.0707	83414	35479	28234	32983	38041	28873	27099	58920	27406	87078	37044	66716	63974	79012	68831	25549	36372	20904	61951	83129	25811	91033	65962	24436	78794	36173	100579	88411	81036	31051	30043	24899	28054	24521	62214	28615	17365	97683	53639	68802	61606	91506	26672	76046	22357	32597	68522	67857	62702
166.094	80238	18065	22481	0.01	25547	21685	0.01	58811	30280	25579	35671	19866	67108	26663	73383	34281	29265	69095	33300	30085	26911	25023	18333	28902	65691	20705	35685	62352	37498	19369	18221	0.01	65008	30988	20157	24465	26686	60539	29539	0.01	0.01	32909	28962	27543	28371	35599	33246	15441	28569
269.93	34736	94696	35980	61898	25877	76307	111853	79296	32470	72464	58453	64771	84275	67625	74941	88803	75360	62311	81059	83064	94358	17681	81557	23017	73621	66078	36136	33012	31762	27901	64857	56719	78537	61704	59565	92542	57546	58040	71441	66528	33686	36624	27793	84777	57825	69392	56330	80981	63845
185.928	0.01	17342	0.01	0.01	0.01	0.01	0.01	0.01	0.01	0.01	0.01	0.01	0.01	0.01	0.01	0.01	0.01	22340	0.01	23607	0.01	0.01	0.01	0.01	0.01	0.01	0.01	0.01	0.01	0.01	0.01	0.01	0.01	0.01	0.01	0.01	0.01	0.01	0.01	0.01	0.01	23805	0.01	0.01	0.01	16835	0.01	0.01	0.01
115.036	20112	63930	65563	27056	73340	33927	86262	15096	20490	71807	33498	61230	23903	37398	27642	27871	30879	28603	51810	26049	61135	67847	21941	31437	29352	24419	28846	22216	26365	23041	69236	17559	73251	24461	33053	70067	68699	51336	36008	28443	28845	77743	19533	34614	25109	33842	30091	30693	20794
208.025	30415	92242	72662	67305	89149	97639	35189	81835	29713	33360	85896	77824	86359	27802	64112	73686	66358	31250	83178	58809	96332	30764	73074	51650	79453	104929	60721	50491	70086	82747	79911	75426	29292	62122	75801	67986	26071	68629	85470	67202	25759	74279	61740	35594	66626	83322	76115	17764	69830
283.047	70282	27853	71198	33081	34296	80733	59433	0.01	80287	20640	29195	27338	29064	28624	31899	0.01	17574	24437	23222	65617	0.01	66721	85502	0.01	55852	0.01	0.01	0.01	0.01	91738	67058	77886	70050	22417	72212	70553	68755	83923	81367	50153	34783	0.01	81175	95466	20353	34479	54632	72018	27952
217.122	70125	25151	19207	62282	23365	37238	56742	33625	0.01	18584	27767	61016	32149	29470	32646	70856	73597	17079	25786	22527	25744	82186	23394	31274	32319	74910	35431	53629	73668	0.01	35226	58967	69816	24415	19362	28266	29978	52399	31677	72752	29763	81361	15896	32055	50590	67323	62930	32881	58327
73.0282	31968	25038	80105	120629	37261	68100	24300	78172	92048	33921	73119	23754	34488	74478	35864	49034	35542	62817	67967	28350	69454	63464	78960	34677	57162	37308	91927	63585	74448	24966	75800	60537	88897	36659	35766	23693	61241	33692	24346	52510	65050	77058	59084	81295	64607	36728	33413	26574	31583
163.148	88397	112142	168289	112966	128395	137063	131403	136172	124452	153320	127809	115122	139906	140858	89990	110258	120263	121654	170037	158203	143203	124351	139173	161961	83004	104307	134426	110135	130123	131048	153753	99247	141514	100438	149871	108414	115698	130215	118073	123602	127627	139202	99145	134045	129522	145442	128341	108076	95494
218.139	81944	21060	105652	38553	25931	80701	20068	62557	63028	79204	67517	24729	27881	74679	66774	63990	18620	91698	92367	29787	60243	78522	33453	27735	25371	65283	34985	80860	75255	90531	66843	32222	80826	72230	65418	74015	86415	30772	58736	67971	86475	28294	28825	25929	83726	66547	23365	97267	71658
229.086	34588	22930	0.01	20421	25216	29242	19499	23703	19191	0.01	28743	0.01	0.01	36013	59720	25832	63233	24929	0.01	66875	37381	17730	61440	36214	18284	76273	0.01	17108	22644	0.01	89495	19640	34562	25505	29346	32409	59502	28431	33233	52828	0.01	19065	61250	64264	49194	66830	57492	18472	24324
243.159	0.01	0.01	29618	23804	66333	0.01	20919	16541	27736	18808	32860	58842	17846	0.01	35033	0.01	32456	16155	55392	28955	59494	17343	35390	33355	25705	69388	34159	26556	35859	0.01	28358	25160	0.01	31168	59997	0.01	31927	61532	24601	24943	60133	23387	19251	20266	22783	25483	16753	50634	31707
154.065	80088	61844	27694	25467	70562	74314	0.01	57295	36087	35298	75678	70662	31361	69438	61566	0.01	0.01	25043	68483	0.01	66026	23396	64047	32925	17600	33630	21324	51117	24671	25017	30770	56508	25704	76487	22796	70666	22654	0.01	29489	60227	32655	21804	55232	33910	27626	0.01	23756	24254	0.01
212.053	0.01	37544	0.01	67407	0.01	24721	0.01	27588	80696	64641	21119	26070	54676	77502	25968	32841	31378	67619	16519	24664	34968	38134	79447	60674	25538	0.01	28285	52120	21500	62874	71884	0.01	85464	59646	32479	31060	31209	54201	15307	80601	30768	19892	21720	27824	55967	20653	61358	0.01	35552
276.948	36979	34539	69073	73592	91979	100024	93155	67158	64329	27583	36312	29443	64708	97824	33749	29307	34588	62706	29341	63313	74249	89375	61801	21608	29355	31181	64490	56270	98463	18402	73282	57443	85442	26593	63787	70693	31066	33371	31279	21511	30271	65008	18586	60998	65894	30046	60980	19102	34428
223.949	99967	84221	96141	86930	102694	93825	115790	82828	110262	78948	113226	84613	92996	128611	80331	73169	87457	123303	102138	104347	87416	134547	121213	103773	107343	90210	91942	94858	74568	93769	86296	77369	114217	64481	89530	65100	96994	95801	77546	91936	74664	101590	86190	132099	74512	33883	84965	77009	99319
169.159	363415	277854	262713	274301	300881	308889	211464	289477	250863	248391	303785	244801	258157	263982	260773	286715	283621	270822	304472	265099	278488	211603	293803	308843	302845	279029	293221	243773	297736	227669	296278	252815	312892	241240	283122	277449	211101	312893	283223	277134	263619	259342	248964	309659	279997	251695	314024	327537	241814
208.997	36328	59185	85834	70033	33009	99225	74275	77238	89953	94777	79216	96711	52181	21157	37336	82388	66993	29641	85582	65684	32838	90377	15882	35051	117817	81068	74266	113756	80288	89641	27707	32455	64481	27516	93099	36186	69255	62184	111929	84857	74499	29239	78542	27028	33196	63585	60477	34007	56216
283.912	0.01	0.01	0.01	0.01	0.01	0.01	0.01	0.01	0.01	17360	0.01	0.01	0.01	0.01	0.01	0.01	0.01	0.01	0.01	0.01	0.01	0.01	0.01	0.01	0.01	0.01	0.01	0.01	0.01	0.01	0.01	0.01	0.01	0.01	0.01	0.01	0.01	0.01	0.01	0.01	0.01	0.01	0.01	0.01	0.01	0.01	0.01	0.01	0.01
226.18	78113	24259	94495	0.01	75586	25961	23423	28635	32217	28285	20458	27878	58946	18423	0.01	22844	26029	25077	16080	23823	68985	22689	20369	30868	31656	18824	25607	30488	18536	64219	35332	24002	33390	70568	0.01	16807	32477	28549	23683	55168	21432	61735	14774	64104	61107	33552	23929	31928	25579
198.112	0.01	0.01	66589	29374	22365	63547	24978	21398	35663	91717	18960	24343	26246	21421	61142	61624	72084	79871	21603	29665	31967	36466	78813	20313	33932	35031	64130	22600	37862	25608	57993	29967	34509	31950	51985	0.01	19240	0.01	33910	22734	84743	64877	0.01	56764	56331	32485	67135	60059	57425
155.981	0.01	0.01	0.01	0.01	0.01	0.01	0.01	0.01	0.01	0.01	0.01	0.01	0.01	0.01	0.01	0.01	0.01	0.01	0.01	0.01	0.01	0.01	0.01	0.01	0.01	0.01	0.01	0.01	0.01	0.01	0.01	0.01	0.01	0.01	0.01	0.01	0.01	0.01	0.01	0.01	0.01	0.01	0.01	0.01	0.01	0.01	0.01	0.01	0.01
189.091	21224	23464	34023	35018	90614	33498	0.01	19564	30046	0.01	26563	0.01	32370	34927	19116	35598	61911	62803	33114	0.01	27731	30188	70846	25687	18517	64897	71197	23297	25513	63891	32702	28709	0.01	24974	33593	35287	33470	23329	29275	25683	32070	22510	53515	15474	57832	34940	21948	0.01	76731
156.063	38255	36713	111111	73527	38564	26027	60347	63145	76356	78721	66500	66720	80291	0.01	22562	84693	30248	34877	29353	16566	23008	108184	17376	31204	72132	18252	30929	64315	26158	61166	30612	24088	23753	70381	25181	77584	24820	30083	66495	30772	68151	32404	77639	32899	68119	77419	88959	30071	29749
243.211	100938	76327	102900	76929	70189	35139	80408	72065	77789	129733	74553	65445	72608	118652	88906	66616	103616	62517	84874	111725	102793	64729	84195	74748	102725	68818	101208	27417	102477	102212	65114	59279	102368	71385	86271	111031	66212	81195	60333	68544	79612	83099	95491	84876	105584	77508	62175	77574	115475
116.966	0.01	0.01	23693	30450	17759	15682	0.01	0.01	31816	23612	24419	20898	17748	25707	56764	23457	31238	0.01	0.01	24198	0.01	17477	38263	21652	32415	16449	17218	0.01	16070	15420	23587	18616	14801	21420	18486	24346	15890	29526	32305	33463	26960	27419	26693	0.01	0.01	0.01	25346	0.01	0.01
265.216	35420	19544	30956	36288	33274	70458	34221	60588	29264	35482	31304	0.01	59503	75108	23896	66644	31373	74580	66185	36325	35732	31582	54696	73266	64780	20031	26000	58268	28688	28145	25269	57057	61370	66663	31205	61141	29963	27735	62049	18609	29522	19659	68516	25588	30966	35250	30103	58859	0.01
228.24	26645	74526	35491	22707	35865	25437	25652	61094	18705	35006	34547	30340	0.01	69637	33910	72511	36354	65487	0.01	30566	57193	23701	29438	20340	64078	89589	17563	30751	36327	26654	67634	0.01	64979	80407	35762	25012	33382	17700	23372	0.01	71284	60902	19796	29990	31674	80301	58688	32130	27296
263.237	74696	45957	24941	23340	71578	18764	77032	66460	84735	18036	36099	70412	77846	23115	24826	59465	33995	73630	67209	64016	33218	63282	34976	21524	16233	0.01	19324	56132	36697	55078	26568	59771	35198	71175	55524	60018	0.01	25082	65428	27750	18367	29233	26816	57359	67782	30929	30569	24572	60689
[truncated: 3,311 more columns]

## Sheet: Figure 2B-2D
Figure 2B										Figure 2C																			Figure 2D
Zero air	NO2	Zero air	NO2	Zero air	NO2	Zero air	NO2			CHO	intensity	Relative aboundant (%)	CHON	intensity	Relative aboundant (%)		CHN	intensity	Relative aboundant (%)	NA	intensity	Relative aboundant (%)							time (min)	m/z 91.99812	m/z 103.03876	m/z 117.05447	m/z 131.07027
91.9981	91.9981	103.039	103.039	117.054	117.054	131.07	131.07			m/z			m/z				m/z			m/z				compound	number	Relative aboundant (%)			0.01717	5.18785	5.03342	5.29117	5.53144
154117	197518	107998	258479	195511	454367	339972	413505			103.039	150670	1.30472	114.091	2.68284e+06	23.2319		170.096	1.75088e+06	15.1617	135.857	361023	3.12626		CHO	21	36.8421			0.03462	5.14108	5.04149	5.38169	5.44389
138383	186558	110024	273076	240819	307183	277899	394302			117.054	302175	2.61667	128.107	248369	2.15074		174.128	5.53052e+06	47.8913	136.186	474513	4.10902		CHON	28	49.1228			0.05669	5.16365	4.89311	5.27826	5.42286
145763	197799	78182	275098	189784	365053	264767	397255			121.065	2.77169e+06	24.0013	130.123	238126	2.06204		176.143	697369	6.03884	150.037	2.67439e+06	23.1588		CHN	4	7.01754			0.07414	5.11077	5.01207	5.30742	5.40157
129055	198590	102819	243654	202966	350992	252098	366271			131.07	330046	2.85802	131.118	735445	6.36856		188.143	106400	0.92136	184.005	862002	7.46447		NA	4	7.01754			0.09159	5.15469	4.78266	5.2628	5.38183
142788	158165	60626	244197	183149	439654	240895	278323			137.06	1.05425e+06	9.12927	137.021	1.2773e+06	11.0607														0.10903	5.15846	4.79906	5.27638	5.34277
144033	175130	62960	214696	188966	353597	220178	366207			139.039	458939	3.97417	144.138	208743	1.8076														0.13067	5.15869	5.06752	5.29492	5.38933
144109	168309	116821	330394	197204	381958	245091	404899			139.112	970679	8.40555	150.091	219583	1.90147														0.14812	5.16693	5.07114	5.30403	5.48233
146869	178433	117798	308779	201385	362863	303620	399004			141.091	503288	4.3582	158.154	1.1337e+06	9.81719														0.16557	5.23674	4.96855	5.20573	5.45273
172481	169494	93015	220805	160596	326650	283614	382854			143.107	845418	7.32086	164.042	366935	3.17746														0.18302	5.07894	4.96119	5.29151	5.39802
119934	182081	91451	273132	195665	340504	250046	398761			149.023	1.90214e+06	16.4715	172.169	191666	1.65973														0.20047	5.13176	5.00533	5.26093	5.37082
135443	160334	101234	290717	182361	361203	234868	272375			163.039	4.50594e+06	39.019	175.131	605609	5.24424														0.22096	5.12607	5.05717	5.29528	5.40786
133681	173771	114070	285390	197371	398358	255779	400621			163.133	1.40814e+06	12.1937	182.009	11548100	100														0.23841	5.16736	5.14732	5.35449	5.49031
147014	123031	140385	317110	226200	392529	309253	372997			183.013	836051	7.23974	184.076	343381	2.9735														0.25585	5.20519	5.15398	5.20756	5.41018
160394	201408	142553	268171	161271	412583	257148	382222			191.164	204898	1.7743	188.107	434867	3.76571														0.2733	5.18194	4.92833	5.29129	5.3477
152034	170604	84788	271669	195563	311327	222688	358970			195.065	2.23339e+06	19.3399	196.068	219922	1.9044														0.29075	5.2819	5.02823	5.30494	5.50978
191382	197002	106717	320339	201811	356664	323431	355190			199.169	1.57357e+06	13.6263	204.102	732064	6.33927														0.3111	5.13243	5.06566	5.26437	5.35545
135653	196942	116322	285802	183810	298508	226697	339479			203.128	858241	7.4319	218.117	484090	4.19196														0.32855	5.25521	5.12376	5.33295	5.42987
179974	210977	132972	243382	215255	315753	269074	412010			207.159	185346	1.605	219.113	2.04389e+06	17.699														0.346	5.13279	5.1663	5.33672	5.45134
135766	202898	146655	282927	217131	422358	282708	396160			217.18	313404	2.7139	232.133	218596	1.89292														0.36344	5.14114	5.08419	5.28764	5.50391
138402	199207	121393	258987	193929	351485	319091	327254			279.159	4.8163e+06	41.7066	240.232	93099.4	0.80619														0.38298	5.27336	5.00856	5.39628	5.43163
187653	201169	101991	267697	249045	307344	270167	397582			287.222	377437	3.2684	261.16	298565	2.58541														0.40043	5.2094	4.9297	5.29799	5.48313
161958	184471	85055	212268	198605	361813	304178	295491						280.162	759611	6.57782														0.41788	5.23855	5.07542	5.25588	5.45024
173202	183532	118964	287181	180250	344546	281993	356176						178.992	82844.8	0.71739														0.43533	5.22679	4.97906	5.20037	5.42021
168572	179735	95292	313000	158626	327672	263157	376257						165.984	507947	4.39855														0.45278	5.20312	4.8518	5.3467	5.43408
159633	203009	71089	291979	222178	312477	271695	349662						196.982	679522	5.8843														0.47266	5.23157	5.02287	5.36769	5.38667
170439	164495	105406	268512	233178	344963	243598	333548						197.974	63099.1	0.5464														0.49011	5.21922	5.04612	5.28881	5.45555
165659	179468	111204	274062	194453	272964	285461	362434						218.984	52352.4	0.45334														0.50756	5.21798	5.05207	5.28679	5.36686
165190	196923	112738	286349	193547	271453	232734	375335						91.9981	254291	2.20202														0.52501	5.34298	5.23246	5.42585	5.38099
220283	193060	170790	196223	266596	318514	240430	292284																						0.54442	5.23485	4.99018	5.25252	5.51061
171731	205596	97764	262418	178863	312574	324046	331658																						0.56187	5.28739	5.07783	5.35075	5.49116
193818	190587	119626	278504	224260	365656	309856	328611																						0.57932	5.3211	5.07746	5.33791	5.40621
209458	212568	119524	261050	217724	330901	254808	330889																						0.59677	5.23408	5.12111	5.36884	5.44889
171429	229362	132163	235045	233797	304574	281120	337143																						0.61422	5.18963	5.19317	5.30634	5.41383
154750	226718	156016	171689	202459	364081	259319	333116																						0.63353	5.22767	5.11595	5.3129	5.49323
168917	241090	130601	265010	205540	321768	311334	314174																						0.65098	5.27906	4.93059	5.30096	5.38503
190134	203952	85229	255489	199967	350625	242680	352718																						0.66842	5.28374	5.04144	5.32529	5.32112
192193	222611	110012	254316	211492	344401	209470	353002																						0.68587	5.23656	5.03002	5.45016	5.48907
172410	233762	107157	347685	281945	345592	308371	306515																						0.70332	5.17192	4.89687	5.39139	5.46078
148565	214281	78862	285343	246255	357049	288921	400828																						0.72271	5.19494	4.82706	5.31973	5.36648
156652	209831	67152	315556	208799	350080	232531	313669																						0.74016	5.14853	4.95538	5.33072	5.32457
140777	244449	90235	217697	214153	315444	211139	394629																						0.75761	5.27047	5.0683	5.2274	5.41472
186409	226797	117032	223112	168810	332318	259848	410302																						0.77506	5.22196	5.097	5.31862	5.51564
166709	238629	125026	311461	208266	338163	327827	358415																						0.79251	5.18779	4.95504	5.18888	5.42706
154095	250431	90165	229473	154482	354940	267339	379412																						0.80996	5.17504	4.97878	5.32728	5.48553
149636	229910	95232	308587	212463	322268	305862	398264																						0.8274	5.2913	5.01539	5.24998	5.28009
195567	248330	103607	251390	177819	342504	190584	332765																						0.84485	5.1923	5.03414	5.33786	5.4097
155705	251256	108178	319531	217703	389347	256860	333847																						0.8623	5.2861	5.06869	5.31536	5.36733
193242	245667	117135	277858	206707	444879	232987	327394																						0.88135	5.239	5.00174	5.23944	5.35286
173380	243018	100401	208872	173556	375895	225350	380909																						0.8988	5.03677	5.04319	5.35711	5.37151
108835	285151	110456	289116	227567	355686	235241	364291																						0.91625	5.19836	5.10873	5.31954	5.39128
157892	270469	128450	265877	208710	313070	246196	344577																						0.9337	5.13201	4.9739	5.29155	5.47673
135522	269996	94167	235580	195681	321760	299728	327733																						0.95115	5.24554	5.21798	5.29911	5.41797
176013	277057	165189	233853	199118	343697	261801	367457																						0.9686	5.14815	5.06142	5.37489	5.49307
140653	274572	115191	244618	237076	303010	311223	363170																						0.98605	5.13658	5.03435	5.25093	5.36656
136955	270243	108231	316828	178211	339501	232574	439539																						1.00349	5.20763	5.0196	5.26546	5.40216
161300	286667	104617	249651	184273	435237	252440	307356																						1.02094	5.15765	5.0952	5.34505	5.41894
143765	288782	124509	251319	221335	261083	262387	367009																						1.03839	5.25693	5.03342	5.29117	5.53144
180687	279695	134832	214310	189556	308091	288081	363371																						1.05584	5.10863	5.04149	5.38169	5.44389
128419	237736	67250	240368	176975	362071	246220	357452																						1.07329	5.20491	4.89311	5.27826	5.42286
160292	234655	119599	314619	172133	384211	312722	283067																						1.09074	5.21257	5.01207	5.30742	5.40157
163145	257852	94933	247313	163947	354982	273024	390077																						1.10818	5.12848	4.78266	5.2628	5.38183
134425	290010	130694	241109	194906	364052	261815	346871																						1.12563	5.21063	4.79906	5.27638	5.34277
162418	246818	75585	270358	200011	369312	276197	341664																						1.14308	5.29515	5.06752	5.29492	5.38933
197312	239286	89764	281578	190289	317080	265188	314063																						1.16053	5.22019	5.07114	5.30403	5.48233
166030	283501	103481	273908	213320	305756	314522	418578																						1.17798	5.33242	4.96855	5.20573	5.45273
214991	229113	131971	175350	192100	313335	238052	331429																						1.19542	5.26785	4.96119	5.29151	5.39802
185291	235522	132805	238199	173383	405373	304417	393928																						1.21287	5.14498	5.00533	5.26093	5.37082
139631	248979	125844	243527	185330	306767	243627	374913																						1.23032	5.31013	5.05717	5.29528	5.40786
204237	221604	109200	271491	228095	390105	263122	331284																						1.24777	5.19746	5.14732	5.35449	5.49031
157566	257661	108778	277949	205712	357379	239595	365565																						1.26522	5.2748	5.15398	5.20756	5.41018
188277	248192	101474	220084	199058	324800	234534	408629																						1.28267	5.29409	4.92833	5.29129	5.3477
196830	252236	82312	261010	213594	428935	272436	379987																						1.30153	5.22093	5.02823	5.30494	5.50978
166315	216944	111207	249276	211786	385610	265560	378041																						1.31898	5.18741	5.06566	5.26437	5.35545
153959	252239	107497	269275	270255	321740	255413	313607																						1.33643	5.14079	5.12376	5.33295	5.42987
138291	252086	92055	256087	222731	373390	266676	318534																						1.35387	5.22797	5.1663	5.33672	5.45134
169033	254752	115233	241847	179060	368491	311364	345767																						1.37132	5.21962	5.08419	5.28764	5.50391
165815	268948	123217	315481	210033	331689	257578	400438																						1.38877	5.13835	5.00856	5.39628	5.43163
137516	218845	108199	273377	246741	313678	224393	374126																						1.40622	5.20785	4.9297	5.29799	5.48313
161379	249502	90084	259105	161450	381320	283170	334665																						1.42367	5.14595	5.07542	5.25588	5.45024
139943	250491	132627	225875	157654	369390	266472	399190																						1.44112	5.13843	4.97906	5.20037	5.42021
137541	249638	130722	306305	210860	369266	228380	343088																						1.46016	5.15325	4.8518	5.3467	5.43408
142315	244430	93461	240911	225970	373369	233870	337615																						1.47761	5.24871	5.02287	5.36769	5.38667
177302	298572	99042	242504	161040	333608	220415	409734																						1.49506	5.13773	5.04612	5.28881	5.45555
137318	314237	97334	239021	131944	342113	232947	423508																						1.51251	5.15731	5.05207	5.28679	5.36686
143652	281605	86004	213923	171873	399523	267955	380258																						1.52996	5.17903	5.23246	5.42585	5.38099
151019	256309	104496	302876	189608	363607	251913	416675																						1.5474	5.12988	4.99018	5.25252	5.51061
134859	278006	74782	233940	205341	395077	192785	361799																						1.56485	5.21198	5.07783	5.35075	5.49116
162921	272995	107789	241549	158344	328519	242209	321711																						1.5823	5.16117	5.07746	5.33791	5.40621
144934	274088	75019	260483	137851	379201	170855	416129																						1.59975	5.04893	5.12111	5.36884	5.44889
111927	282896	109616	303323	243954	338870	279528	354799																						1.6172	5.24673	5.19317	5.30634	5.41383
176494	281263	93726	213575	180506	333049	241603	316827																						1.63464	5.1482	5.11595	5.3129	5.49323
140669	264590	89941	271186	238823	367300	289000	313239																						1.65209	5.21805	4.93059	5.30096	5.38503
165216	291041	78302	258993	218768	329506	230068	350409																						1.66955	5.22066	5.04144	5.32529	5.32112
166212	277205	98919	259046	255857	377932	257713	381115																						1.68698	5.21011	5.03002	5.45016	5.48907
162222	274973	75855	280006	157841	340867	291006	383873																						1.70443	5.20522	4.89687	5.39139	5.46078
160407	265057	111144	274497	165189	368856	252685	401211																						1.72188	5.19612	4.82706	5.31973	5.36648
157080	281593	115425	273176	241939	316124	219876	384853																						1.73933	5.26766	4.95538	5.33072	5.32457
185209	231765	104758	256280	203469	373623	299496	337093																						1.75678	5.23532	5.0683	5.2274	5.41472
171918	254908	76664	213408	243119	258125	264160	357695																						1.77423	5.15817	5.097	5.31862	5.51564
143935	259051	126599	291485	150157	301859	231144	443974																						1.79168	5.29979	4.95504	5.18888	5.42706
199428	256119	132133	266870	173896	441879	223835	371762																						1.80913	5.2374	4.97878	5.32728	5.48553
172744	252249	90840	258989	237712	296825	266290	386656																						1.82658	5.2452	5.01539	5.24998	5.28009
175875	252939	144833	262071	148284	374824	211232	407437																						1.84403	5.26969	5.03414	5.33786	5.4097
186074	262985	94167	297514	203074	324232	284252	402248																						1.86147	5.27187	5.06869	5.31536	5.36733
187011	223112	82589	280140	194668	313254	272190	377744																						1.87892	5.24745	5.00174	5.23944	5.35286
176788	262424	116460	242058	204151	342206	243348	362372																						1.89637	5.24398	5.04319	5.35711	5.37151
175379	212800	102843	291887	202444	365647	275643	347024																						1.91382	5.23164	5.10873	5.31954	5.39128
170465	227269	112827	231141	215895	339897	248060	393143																						1.93127	5.2744	4.9739	5.29155	5.47673
188105	269594	99350	196655	169441	299207	230941	354438																						1.94872	5.19386	5.21798	5.29911	5.41797
156266	268297	119387	302823	186740	419366	274232	320034																						1.96617	5.22245	5.06142	5.37489	5.49307
166896	230616	110984	287739	181954	349581	214807	387789																						1.98362	5.12649	5.03435	5.25093	5.36656
133809	246284	96042	219547	241643	397447	231488	376270																						2.00107	5.13574	5.0196	5.26546	5.40216
136692	267590	118347	264481	158857	323456	227509	344352																						2.01852	5.21734	5.0952	5.34505	5.41894
164947	233509	102906	311234	185810	389464	268221	356887																						2.03595	5.18984	5.03342	5.29117	5.53144
154823	234572	117417	276669	213413	413061	231034	384164																						2.05497	5.16634	5.04149	5.38169	5.44389
146669	253070	113235	230069	147976	332075	220533	407948																						2.07242	5.23399	4.89311	5.27826	5.42286
171393	249622	131900	262687	172252	311640	205489	377494																						2.08987	5.19685	5.01207	5.30742	5.40157
157343	224069	83535	251229	198992	358990	270296	338737																						2.10732	5.13582	4.78266	5.2628	5.38183
136715	264438	137555	235404	195893	392066	278164	378110																						2.12477	5.18088	4.79906	5.27638	5.34277
151664	247427	111996	266219	178789	289003	226349	383703																						2.14373	5.11753	5.06752	5.29492	5.38933
131077	246784	102075	260497	150222	351771	265477	401595																						2.16117	5.15784	5.07114	5.30403	5.48233
143827	252815	90370	231935	176933	405393	244094	388668																						2.17862	5.18053	4.96855	5.20573	5.45273
151541	261697	99008	270213	203718	490069	229961	442330																						2.19607	5.16963	4.96119	5.29151	5.39802
147786	258435	93528	206368	171672	403924	240600	383053																						2.21512	5.20042	5.00533	5.26093	5.37082
158643	248840	119651	226453	172172	292832	213772	364056																						2.23257	5.1407	5.05717	5.29528	5.40786
138261	282009	125529	299330	172269	386259	206025	373373																						2.25002	5.19964	5.14732	5.35449	5.49031
158358	277400	98925	191800	222830	328231	204020	413820																						2.26747	5.15892	5.15398	5.20756	5.41018
144186	313070	107409	268540	201187	362588	276752	347436																						2.28492	5.27594	4.92833	5.29129	5.3477
188773	260991	132381	284802	180273	416598	217279	323623																						2.30237	5.19878	5.02823	5.30494	5.50978
158043	255065	113377	306802	147217	385658	296507	375903																						2.3198	5.11233	5.06566	5.26437	5.35545
129519	243744	141689	243110	175988	363731	250875	292882																						2.33725	5.23144	5.12376	5.33295	5.42987
170389	273756	106526	227014	215381	393482	225557	385725																						2.3547	5.2483	5.1663	5.33672	5.45134
177133	267135	107404	271173	234384	387457	298679	321837																						2.37215	5.25218	5.08419	5.28764	5.50391
178724	251978	103099	253833	192631	425115	259426	387479																						2.39125	5.23951	5.00856	5.39628	5.43163
173586	261798	112733	251874	185282	372800	218767	439860																						2.4087	5.20951	4.9297	5.29799	5.48313
161999	239099	80901	203159	170133	378533	204425	448900																						2.42615	5.23191	5.07542	5.25588	5.45024
170572	226001	126464	210884	199193	357144	306701	427962																						2.4436	5.2152	4.97906	5.20037	5.42021
164133	233320	109573	219529	239515	449414	283085	385931																						2.46105	5.12726	4.8518	5.3467	5.43408
134048	221927	117925	266269	141532	311313	216260	347913																						2.4785	5.15316	5.02287	5.36769	5.38667
142285	285796	135464	284324	145575	335598	280998	411198																						2.49595	5.27374	5.04612	5.28881	5.45555
187821	231326	122172	254515	202589	360157	208682	380912																						2.5134	5.21598	5.05207	5.28679	5.36686
164430	261245	134780	206302	250733	378290	255820	316996																						2.53085	5.10647	5.23246	5.42585	5.38099
127782	255445	130491	264434	250130	329491	277109	305670																						2.54828	5.20841	4.99018	5.25252	5.51061
161590	230026	79332	209499	174293	288883	186254	351819																						2.56573	5.24898	5.07783	5.35075	5.49116
177409	251832	123217	292816	172236	364327	257839	380949																						2.58318	5.17957	5.07746	5.33791	5.40621
151206	253267	87062	186535	216044	378721	259059	323117																						2.60063	5.26195	5.12111	5.36884	5.44889
182791	214566	113626	227956	193740	296718	281160	378208																						2.61808	5.25367	5.19317	5.30634	5.41383
179336	217276	112484	200315	186829	412764	303959	394736																						2.637	5.22748	5.11595	5.3129	5.49323
168842	218433	89905	279090	208964	364821	280825	443717																						2.65445	5.21928	4.93059	5.30096	5.38503
165682	246769	83023	287236	238183	398924	258421	421455																						2.6719	5.25846	5.04144	5.32529	5.32112
181326	237736	117545	242862	177418	328661	218690	379450																						2.68935	5.17452	5.03002	5.45016	5.48907
149459	228729	110148	306311	160189	338988	253110	409783																						2.70678	5.12297	4.89687	5.39139	5.46078
132729	251936	139586	261796	214935	404388	269843	382037																						2.72595	5.03677	4.82706	5.31973	5.36648
108836	230815	87900	223554	193351	424333	222229	383364																						2.7434	5.23543	4.95538	5.33072	5.32457
171962	233508	119776	238084	170128	381007	245963	416237																						2.76085	5.17332	5.0683	5.2274	5.41472
149046	220028	103756	283435	203601	448922	216005	399179																						2.7783	5.04689	5.097	5.31862	5.51564
111400	247481	84002	243539	202399	285381	292848	379299																						2.79575	5.23909	4.95504	5.18888	5.42706
173417	260806	95876	260160	166009	365644	259564	370219																						2.8132	5.1553	4.97878	5.32728	5.48553
142987	241496	116481	248106	185931	306621	248768	351062																						2.83065	5.22003	5.01539	5.24998	5.28009
165970	250826	100656	288174	221306	337516	297544	342244																						2.8481	5.3256	5.03414	5.33786	5.4097
211639	259454	71735	211292	222427	369209	244121	320332																						2.86555	5.18662	5.06869	5.31536	5.36733
153681	256314	85020	235638	183290	365997	242859	377256																						2.88463	5.04727	5.00174	5.23944	5.35286
111500	258943	102457	273523	160037	347433	227078	427323																						2.90208	5.17531	5.04319	5.35711	5.37151
149730	294788	139860	260587	159827	341687	220010	431454																						2.91953	5.25007	5.10873	5.31954	5.39128
177855	259473	99470	280437	129909	398386	266483	396914																						2.93697	5.09921	4.9739	5.29155	5.47673
125665	333251	140288	265126	202662	345225	289164	345576																						2.95442	5.27257	5.21798	5.29911	5.41797
187316	219795	107018	254222	162731	379902	217480	415166																						2.97187	5.15735	5.06142	5.37489	5.49307
143664	287856	91111	236903	179736	473640	259799	346944																						2.98932	5.13896	5.03435	5.25093	5.36656
137709	243775	126288	298647	163400	378067	268432	387102																						3.00677	5.28386	5.0196	5.26546	5.40216
192249	276856	109493	306060	204202	224650	257047	400854																						3.02422	5.26034	5.0952	5.34505	5.41894
182111	249416	134749	247156	198770	381101	222417	365323																						3.04167	5.14167	5.03342	5.29117	5.53144
138570	252349	100597	228164	192067	341027	252805	371632																						3.05912	5.07106	5.04149	5.38169	5.44389
117777	244842	125925	270545	177732	308974	277130	330047																						3.07657	5.21699	4.89311	5.27826	5.42286
164812	264986	114439	287961	200650	391271	261480	395379																						3.09402	5.13393	5.01207	5.30742	5.40157
136123	246972	84130	282875	185178	296535	228223	429911																						3.11145	5.23357	4.78266	5.2628	5.38183
171228	261405	109395	253498	218241	379749	265446	428824																						3.1289	5.21053	4.79906	5.27638	5.34277
162378	261133	118264	288042	186165	357674	279700	345917																						3.14635	5.09185	5.06752	5.29492	5.38933
123553	260781	87657	235326	201927	316759	321876	380437																						3.1638	5.18413	5.07114	5.30403	5.48233
152803	265870	138827	245940	183913	369229	271169	381971																						3.18125	5.26868	4.96855	5.20573	5.45273
185644	225229	120146	205286	157804	334082	259433	438947																						3.1987	5.25129	4.96119	5.29151	5.39802
178357	225706	109087	299197	191836	291719	306822	416406																						3.21615	5.22835	5.00533	5.26093	5.37082
169181	264609	110994	305863	207820	316084	252261	379815																						3.2336	5.29856	5.05717	5.29528	5.40786
198867	260510	94260	287105	222854	306855	258471	328993																						3.25105	5.23842	5.14732	5.35449	5.49031
173149	257078	145320	267343	218224	416037	254364	434368																						3.2685	5.19073	5.15398	5.20756	5.41018
155142	230927	116684	278404	210498	375248	223688	371989																						3.28595	5.11756	4.92833	5.29129	5.3477
131087	250571	92467	291432	155096	335808	253623	287442																						3.30482	5.25901	5.02823	5.30494	5.50978
181556	243944	110682	287928	220114	416516	259337	352905																						3.32227	5.24175	5.06566	5.26437	5.35545
174480	238082	82339	240423	226759	328761	259285	460083																						3.33972	5.16305	5.12376	5.33295	5.42987
145561	240030	100771	218460	166442	373794	241754	399059																						3.35717	5.12408	5.1663	5.33672	5.45134
133070	243319	79789	302655	173917	347059	219175	392865																						3.37462	5.26122	5.08419	5.28764	5.50391
182482	221957	131292	272475	227564	348724	284039	435502																						3.3936	5.2205	5.00856	5.39628	5.43163
166148	266994	89141	255497	212542	329294	255510	369157																						3.41105	5.12062	4.9297	5.29799	5.48313
132015	255595	101146	246374	246533	356644	278032	401112																						3.4285	5.08803	5.07542	5.25588	5.45024
122469	239278	106083	235714	198057	454245	301410	358755																						3.44593	5.30926	4.97906	5.20037	5.42021
203827	232636	102745	286544	223818	299372	315359	387403																						3.46338	5.05326	4.8518	5.3467	5.43408
113048	257047	98215	279829	209445	341050	232624	379252																						3.48083	5.08507	5.02287	5.36769	5.38667
121638	263281	118771	303597	247644	357919	232561	418303																						3.49828	5.18827	5.04612	5.28881	5.45555
154267	257190	88399	261667	202501	431869	259496	315510																						3.51573	5.15263	5.05207	5.28679	5.36686
142111	253771	107633	258457	189482	366815	216517	397090																						3.53318	5.07863	5.23246	5.42585	5.38099
119847	291990	108840	222203	178802	389638	190295	423827																						3.55185	5.13957	4.99018	5.25252	5.51061
137901	285231	70125	256708	165746	307425	319110	412518																						3.5693	5.26951	5.07783	5.35075	5.49116
186000	256614	123483	315615	197329	342445	253823	283088																						3.58675	5.12838	5.07746	5.33791	5.40621
134395	277314	149853	280815	135878	402882	217731	350093																						3.60418	5.33931	5.12111	5.36884	5.44889
218430	260491	129960	188229	152754	330884	258837	354756																						3.62163	5.22219	5.19317	5.30634	5.41383
166798	261789	121159	284814	163422	421799	266870	376323																						3.63908	5.02314	5.11595	5.3129	5.49323
105473	260617	123346	315570	222322	376331	203902	420797																						3.65653	5.14598	4.93059	5.30096	5.38503
139951	286968	78125	213711	208941	340004	239698	373381																						3.67398	5.27699	5.04144	5.32529	5.32112
189228	272778	68111	217689	191668	324170	252573	458189																						3.69143	5.23006	5.03002	5.45016	5.48907
169848	232027	95935	319218	166268	347908	216702	348533																						3.70888	5.19677	4.89687	5.39139	5.46078
157314	238268	94557	245580	175603	360386	209118	427035																						3.72633	5.21119	4.82706	5.31973	5.36648
162626	261180	120752	224349	207693	336909	223855	406335																						3.74378	5.29314	4.95538	5.33072	5.32457
196401	268145	103611	279752	187086	446941	268042	398050																						3.76123	5.18408	5.0683	5.2274	5.41472
152784	270880	73348	288889	169696	323252	216216	346987																						3.77867	5.15454	5.097	5.31862	5.51564
142739	236609	111514	259894	161380	449725	205138	354754																						3.79612	5.21141	4.95504	5.18888	5.42706
162709	221171	109447	330060	168936	367149	209612	422133																						3.81357	5.09598	4.97878	5.32728	5.48553
124732	224001	87726	295774	214507	360506	248326	390016																						3.83102	5.18767	5.01539	5.24998	5.28009
154052	242583	78704	275101	194359	374735	232018	375030																						3.84847	5.23697	5.03414	5.33786	5.4097
172573	211007	119335	330430	210009	391828	257313	337222																						3.86592	5.28567	5.06869	5.31536	5.36733
193048	249478	88784	291924	192438	464307	283642	294372																						3.88337	5.30632	5.00174	5.23944	5.35286
202451	235161	128650	227435	184810	411218	212404	321854																						3.90082	5.34314	5.04319	5.35711	5.37151
220362	228042	145980	212409	208509	345526	217589	365867																						3.91827	5.22899	5.10873	5.31954	5.39128
169431	261784	79857	316359	188766	461951	263550	368522																						3.93572	5.23378	4.9739	5.29155	5.47673
171309	245672	109428	277484	214751	328945	248539	433763																						3.95315	5.27219	5.21798	5.29911	5.41797
187150	280132	108787	218295	181535	297239	293964	432253																						3.9706	5.19097	5.06142	5.37489	5.49307
155229	237652	100080	218546	166297	382420	217485	326396																						3.98805	5.09964	5.03435	5.25093	5.36656
125789	235925	137506	286903	198157	376083	211893	422462																						4.0055	5.1202	5.0196	5.26546	5.40216
131885	254715	110197	250587	175951	375710	254656	413267																						4.02295	5.21512	5.0952	5.34505	5.41894
164104	260952	100962	307132	175770	398645	265729	405768																						4.0404	5.13515	5.12979	5.27774	5.45951
136504	235532	69200	239405	178603	372760	331119	322309																						4.05785	5.16148	4.82769	5.24791	5.39132
145038	231190	107277	331514	205544	364187	211281	362743																						4.0753	5.24878	5.07773	5.23586	5.49516
177328	269671	116960	253253	152733	371359	199651	367306																						4.09275	5.15979	4.97742	5.2147	5.4362
144474	260661	143309	258200	247559	367061	251332	374305																						4.1102	5.29813	5.11626	5.28983	5.41799
198669	250542	78412	205831	148921	286097	191404	333705																						4.12763	5.18536	4.87844	5.30105	5.44122
153235	288951	94886	285680	201404	404702	290523	307307																						4.14508	5.24645	4.9531	5.27941	5.42355
176380	288035	138131	279417	138861	348167	215289	389733																						4.16253	5.24727	5.01486	5.32903	5.49765
176713	256604	92428	243673	159329	404086	232633	342446																						4.17998	5.03524	5.12048	5.28353	5.37667
108453	242686	96133	264533	171367	390325	245732	398396																						4.19743	5.14291	5.12321	5.23901	5.48347
138968	266725	138207	235626	180932	374797	255529	446263																						4.21488	5.20831	5.09983	5.26795	5.38673
161552	292464	121821	279193	154203	445455	190506	422215																						4.23233	5.21717	5.03822	5.35812	5.42016
164881	287976	141188	269110	126690	356986	238561	344835																						4.24978	5.21402	5.03654	5.31326	5.37948
163690	323801	90591	302091	173593	414026	238452	378333																						4.26723	5.08405	5.00635	5.29898	5.37021
121352	242038	103388	272763	151129	315370	262721	378908																						4.28468	5.17631	4.91546	5.32959	5.43526
150076	256433	154660	286263	184157	399460	260515	344230																						4.30213	5.23887	5.04613	5.3259	5.42416
173327	235049	79518	276734	133659	362897	162766	396156																						4.31958	5.26284	5.0314	5.43177	5.40724
183163	269335	155683	274990	166375	306224	216422	412891																						4.33702	5.20895	4.96405	5.34778	5.42598
161791	232419	83371	311536	201045	383750	265339	346554																						4.35447	5.23676	5.06158	5.253	5.49327
172489	258095	78054	225920	187750	370182	299074	332902																						4.37192	5.09233	5.09067	5.32229	5.41091
123688	255220	140931	313318	171339	416983	188052	397537																						4.38937	5.15302	5.03422	5.39224	5.35101
142241	227403	112558	252994	168885	362684	249572	397713																						4.40682	5.14323	4.95465	5.20804	5.45205
139069	238127	113734	237586	208909	379379	273897	381383																						4.42427	5.19485	5.12263	5.1977	5.42565
156620	232576	85359	264450	167192	375575	223798	386056																						4.44172	5.31569	5.11635	5.32399	5.35866
206868	199267	148288	278987	164887	446612	241912	466115																						4.45917	5.33655	4.97063	5.35405	5.36897
217043	241957	157981	299375	156158	336390	215940	382323																						4.47662	5.18458	4.99582	5.20693	5.34324
152962	251423	123555	255231	124181	303923	238968	349300																						4.49407	5.17173	4.98826	5.12039	5.36726
148502	229637	130327	277948	154523	367413	197471	398342																						4.5115	5.2656	4.93452	5.23521	5.42806
184333	251598	95977	234332	230029	336733	261812	388526																						4.52895	5.20632	5.0191	5.27786	5.40125
160812	251000	140898	318562	174926	354651	288941	421373																						4.5464	5.12074	4.8738	5.31248	5.28507
132051	215233	137423	315283	183688	395387	266833	367215																						4.56385	5.26743	5.03257	5.1996	5.38419
185108	226156	138577	253214	174897	407944	198589	439399																						4.5813	5.17411	4.87517	5.13941	5.23263
149317	253165	109662	265781	205506	371382	253617	365852																						4.59875	5.15959	5.03987	5.38731	5.44643
144407	237815	114489	273491	178804	382501	211826	417951																						4.6162	5.24692	4.97186	5.25649	5.3831
176570	270673	113266	238629	222975	436108	213678	377187																						4.63365	5.16451	4.95396	5.37808	5.4609
146054	252484	65419	280410	234010	358212	227416	334027																						4.6511	5.05771	4.89377	5.33998	5.36186
114212	255059	132800	328553	214862	451981	259576	405091																						4.66855	5.19525	4.99528	5.408	5.41114
156766	228365	81601	248393	150737	322244	224247	405119																						4.68598	5.04444	4.87998	5.19822	5.4639
110775	241635	85770	371281	215545	414579	228486	405059																						4.70343	5.20933	5.04589	5.21798	5.40258
161932	269793	66199	310249	166193	379945	300719	402695																						4.72088	5.06858	5.0623	5.38371	5.34218
117106	260593	127606	263070	159105	406884	241124	403701																						4.73833	5.26614	5.02019	5.3085	5.47639
184561	271911	82320	308016	177891	328861	223972	419919																						4.75578	5.14828	4.88459	5.38582	5.42187
140697	255460	107160	303663	228010	464833	250826	402589																						4.77323	5.23891	5.10243	5.17655	5.36388
173344	250620	119056	298615	190228	373134	218819	424997																						4.79068	5.21114	5.12101	5.24029	5.34993
162608	250843	112108	296738	188521	367349	221208	326793																						4.8096	5.08895	4.95828	5.37605	5.42535
122729	313729	101033	259090	226404	296219	311483	342713																						4.82703	5.25471	5.16087	5.17109	5.32476
179767	272025	97173	301886	170984	475181	244595	403820																						4.84448	5.27773	4.9739	5.30765	5.4537
189553	250686	118217	227898	175937	353340	251740	454902																						4.86193	5.09324	4.91692	5.28929	5.43487
123947	290785	83853	266254	202236	377718	167999	330819																						4.88073	5.10955	5.06618	5.30995	5.38623
128691	296533	86375	285286	174726	390755	234027	445367																						4.89818	5.23335	5.01217	5.3063	5.44035
171138	243738	93847	320694	211032	406098	260593	384269																						4.91563	5.189	5.05241	5.33424	5.39456
154526	268024	112403	242886	186746	348331	228406	345490																						4.93307	5.26637	4.99717	5.22902	5.3635
184659	258977	106850	295987	155224	344982	192612	428452																						4.95052	5.18922	5.07696	5.27124	5.43812
154605	264394	82953	327108	136712	394250	273019	357277																						4.96938	5.22195	5.04526	5.25996	5.33205
166707	266541	105704	257612	206182	317046	178278	382220																						4.98683	5.16866	4.98246	5.38317	5.36453
147454	233693	95212	288766	139123	359140	229044	372540																						5.00428	5.31966	5.07316	5.20101	5.357
208764	252428	111400	333611	210921	401134	232478	437992																						5.02173	5.28943	5.01244	5.26907	5.42849
194730	215754	116010	243698	221942	317469	208058	371899																						5.03917	5.26497	5.06973	5.32922	5.36368
184063	264779	80216	318185	191921	379803	231220	363295																						5.05817	5.227	5.05398	5.17019	5.34347
168657	228582	76668	260231	202793	340611	280184	389962																						5.07562	5.24844	5.12024	5.23616	5.31279
177191	251682	82912	273460	167373	369908	264688	448848																						5.09307	5.24766	4.92187	5.29884	5.43184
176872	256444	90553	230965	248650	403623	201382	409447																						5.11052	5.16834	5.13848	5.29202	5.4443
147347	222492	106512	249638	156343	420926	281833	369824																						5.1295	5.1438	5.0492	5.25234	5.35478
139250	213052	120597	275741	158541	362206	293284	415097																						5.14695	5.29365	5.00892	5.17673	5.42403
196632	225852	147352	227944	188369	393748	219860	366015																						5.1644	5.10902	4.95602	5.24781	5.38756
128534	245356	107231	288540	159844	324395	205608	399717																						5.18185	5.02957	4.99567	5.30903	5.36165
107047	279557	131010	232262	187929	439236	291367	391195																						5.1993	5.25934	4.97094	5.2347	5.3813
181692	210287	93768	296764	186740	337704	292417	464781																						5.21675	5.28789	5.07792	5.23596	5.32995
194040	235268	100348	308391	181864	328181	228593	353871																						5.2342	5.22862	5.09874	5.23621	5.31392
169286	246667	145273	259151	151592	315985	191224	350085																						5.25165	5.23631	4.99531	5.34797	5.30967
172311	265125	105712	267052	196902	362995	198667	392587																						5.26908	5.18509	5.03104	5.3036	5.44209
153141	273369	100600	220481	160368	289773	243719	327033																						5.28653	5.23353	5.12183	5.25593	5.33702
171211	227513	86456	248977	172605	414815	226454	384452																						5.30552	5.15046	5.05452	5.16796	5.47203
141404	245583	93580	289463	220392	336733	216494	362374																						5.32297	5.25414	5.15134	5.24548	5.39946
179533	271432	110401	312825	168357	270736	292416	363912																						5.34042	5.19329	5.02746	5.33321	5.35326
156061	218291	84507	278491	188368	383993	234493	378303																						5.35787	5.3009	5.03102	5.36993	5.4752
199939	247180	92713	283332	183069	391232	238289	368190																						5.37695	5.15786	5.01325	5.28473	5.41401
143832	243026	92568	327462	147778	434795	203530	412031																						5.3944	5.18783	5.05205	5.26783	5.33998
154108	253316	83344	342829	204928	335619	268961	375784																						5.41185	5.18493	4.90795	5.23079	5.31053
153084	261529	91032	269219	185538	416164	277111	373609																						5.42928	5.28623	5.10197	5.29927	5.48672
193297	257914	102169	226412	199076	339850	249705	356836																						5.44673	5.2518	5.0397	5.37933	5.45192
178566	281630	106226	281041	172902	453534	235457	355826																						5.46418	5.09172	5.07161	5.15085	5.33498
123514	236399	93049	260582	151693	407744	271069	426559																						5.48163	5.25072	5.13182	5.16309	5.4487
178121	245570	112389	335607	157640	386038	260626	495546																						5.49908	5.16083	5.08697	5.30662	5.31948
144821	248998	139966	258989	165063	370888	242974	433033																						5.51653	5.12032	5.12963	5.39921	5.40793
131923	289453	94009	280170	153153	387205	240441	371429																						5.53398	5.23096	5.11558	5.39817	5.44265
170201	269955	111363	294939	187080	300094	276293	350677																						5.55287	5.26133	4.89945	5.24128	5.27011
182530	280294	72906	326293	125426	400753	267572	385500																						5.57032	5.10006	5.09067	5.23612	5.41135
125911	267709	81129	252574	148109	389377	261541	443343																						5.58777	5.3134	4.93983	5.33454	5.4134
205778	239314	85161	258831	168937	401338	277456	380368																						5.6052	5.20368	5.05548	5.28722	5.44895
159839	256535	137314	272789	209338	369915	248923	345325																						5.62265	5.25894	5.05109	5.27144	5.48282
181525	285801	114140	315210	170943	394713	222948	416576																						5.6401	5.25161	4.95378	5.32007	5.44844
178489	258685	107005	232436	144882	367226	212488	397152																						5.65755	5.27959	4.9192	5.37691	5.41233
190366	237643	120062	211984	178677	316706	289765	407769																						5.675	5.21327	5.0702	5.249	5.33983
163406	257586	93269	278376	210877	371520	238888	351889																						5.69245	5.21033	5.04198	5.20463	5.40331
162305	230837	119963	295651	167037	326321	311663	467214																						5.7099	5.24601	5.14484	5.33231	5.43111
176201	289784	101326	289362	178813	321720	231094	414095																						5.72735	5.22192	4.94399	5.28635	5.3468
166693	202476	116531	262079	207790	389513	262391	472152																						5.7448	5.10327	5.07837	5.23078	5.39087
126845	234571	101088	263635	228982	335194	294664	524403																						5.76225	5.32884	5.01601	5.30878	5.33446
213225	229599	77184	360733	196475	381649	234026	405789																						5.77968	5.25808	4.92429	5.30621	5.46664
181169	277703	110131	254880	175466	366042	246690	332227																						5.79713	5.2042	4.98171	5.22013	5.41424
160029	231783	108203	246865	266214	333622	236017	319294																						5.81458	5.30288	5.06626	5.26935	5.39579
200853	214097	113183	233377	248528	376446	263977	442978																						5.83203	5.21478	5.00284	5.34499	5.47355
163977	224893	75908	371076	221518	416164	243636	333794																						5.84948	5.27515	4.85573	5.34719	5.38761
188430	260381	87065	269130	156462	306515	250798	455779																						5.86693	5.2151	4.92952	5.26314	5.38535
164098	221053	79787	311456	172215	341686	257260	438810																						5.88438	5.1971	5.01054	5.20422	5.35618
157434	233099	89716	259982	217503	441824	268421	379536																						5.90183	5.09282	5.14569	5.20365	5.34244
123829	212263	136132	295626	174016	363461	240080	368091																						5.91928	5.25812	4.99769	5.11364	5.42567
181184	247192	131936	314195	189133	389387	213258	340502																						5.93673	5.22754	5.14702	5.30677	5.46114
168867	236423	95285	306555	156102	386643	218747	383171																						5.95417	5.1881	5.02946	5.21147	5.33742
154205	233366	149781	231818	187713	412694	262518	450373																						5.9731	5.06745	4.95957	5.25464	5.41464
116802	229968	71598	350671	220480	452081	248346	324306																						5.99055	5.18066	5.10136	5.21325	5.42883
151587	240756	111975	297026	147305	325068	234404	418826																						6.008	5.2067	5.03939	5.31006	5.41001
160952	239803	106093	278213	172464	388508	210567	370051																						6.02545	5.21094	5.12953	5.29835	5.34717
162531	259150	86410	296051	196265	403015	234027	357418																						6.0444	5.23813	5.00259	5.28345	5.40279
173035	259678	106974	209861	174946	407807	228798	458831																						6.06185	5.22323	5.10011	5.24977	5.44268
167199	276801	82521	344411	190708	447727	234001	417813																						6.0793	5.26556	5.05857	5.30244	5.41744
184316	267124	94410	278147	175095	339015	166210	429794																						6.09675	5.19401	4.92495	5.26759	5.35836
156320	241258	60821	299115	200203	415605	189459	361342																						6.1142	5.2064	5.039	5.33894	5.42398
160843	276946	95145	266178	127636	408008	259732	446041																						6.13163	5.2198	5.07285	5.2699	5.44669
165882	273705	118063	271653	193252	419010	240022	398788																						6.14908	5.24607	4.94279	5.30519	5.50769
176228	283346	132407	261507	160853	356162	270756	407378																						6.16653	5.17602	5.14247	5.26461	5.43324
149975	282101	118558	329412	160921	433182	197684	342320																						6.18398	5.23794	5.07971	5.19812	5.41403
172957	252076	89356	285678	173572	424628	285665	446316																						6.20143	5.28952	5.03777	5.28293	5.48689
194771	279700	96455	286108	188519	415859	282255	397777																						6.22027	5.25123	5.0453	5.31769	5.40185
178331	241912	67245	243242	178344	349902	227491	386517																						6.23772	5.22504	4.97433	5.34802	5.41241
167895	245481	113345	207946	203640	359649	285664	302685																						6.25517	5.24302	5.16233	5.3389	5.40546
174991	280929	76830	341466	196563	455428	254612	397103																						6.27262	5.2178	5.06701	5.32325	5.34964
165122	259728	86838	358131	195929	404817	223715	367150																						6.29007	5.30383	4.96599	5.1906	5.40419
201293	264854	103437	319739	201602	424646	247420	471098																						6.30893	5.20819	5.04408	5.34265	5.41386
161506	245317	97371	309968	226606	384447	231955	382985																						6.32638	5.24026	4.91561	5.35556	5.41378
173883	271431	66644	295288	181492	379270	199050	380757																						6.34383	5.21729	5.00334	5.22126	5.38337
164925	237613	79905	294676	162695	511266	308120	434727																						6.36128	5.28314	4.90194	5.24034	5.34079
191928	246158	110090	237535	277743	419115	294908	379798																						6.37873	5.251	5.11824	5.3571	5.45338
178239	250802	98215	283973	210787	352911	249934	368497																						6.39618	5.23497	4.95008	5.32744	5.40741
171779	246505	75875	275010	208482	413133	236412	373366																						6.41363	5.2607	5.00495	5.39188	5.44409
182263	248314	123889	269881	174133	364655	258473	435599																						6.43108	5.24893	5.02565	5.29679	5.47916
177390	286243	109453	292659	184330	406160	255290	346646																						6.44853	5.25486	5.01176	5.3499	5.49881
179830	232998	80646	295507	224734	373588	282278	392005																						6.4674	5.25726	4.99218	5.32107	5.36665
180824	232557	111485	308901	186603	402451	238637	439708																						6.48485	5.26996	5.07471	5.39383	5.36654
186193	237559	103329	277505	206944	385928	227449	442372																						6.50228	5.25252	4.94645	5.30643	5.41413
178861	256077	104879	279968	217935	303416	272167	364874																						6.51973	5.2462	5.03195	5.27757	5.33549
176279	215563	111411	267375	203758	370022	215925	421946																						6.53718	5.14452	5.03679	5.25237	5.27943
139483	251673	76579	346592	188613	391418	264348	365815																						6.55463	5.20455	4.84587	5.21944	5.50394
160157	234223	99571	247299	177255	395708	221068	362819																						6.57208	5.23407	5.09161	5.29519	5.40453
171424	224171	102791	328923	206993	406668	229465	392077																						6.58953	5.08815	5.17567	5.13315	5.33792
122504	256286	85762	265756	216886	413909	242712	420696																						6.60698	5.22114	5.11381	5.18399	5.41303
166396	241629	99718	306956	167843	410309	244761	375028																						6.62443	5.13882	5.08336	5.21331	5.4263
137663	262054	136228	257738	183164	337570	236219	371024																						6.64188	5.2328	5.09113	5.34698	5.30942
170921	233919	105266	328313	190847	407518	242913	386360																						6.65933	5.17133	4.89279	5.32002	5.37966
148366	311001	76000	365507	175123	421302	220897	434606																						6.67677	5.162	4.83322	5.28255	5.40239
145212	242221	80054	340572	155837	401165	278555	345324																						6.69422	5.2031	4.98198	5.22081	5.33586
159626	279201	120066	229403	184578	390253	245755	390448																						6.71167	5.22	4.97569	5.24453	5.32039
165958	275569	128117	303832	200104	364154	205993	427543																						6.72912	5.24609	5.08189	5.31742	5.34997
176236	234925	91876	217936	172509	399647	191632	426948																						6.74657	5.25004	5.01541	5.27204	5.4282
177843	238275	78130	256216	163967	403834	189481	399525																						6.76402	5.15884	4.86539	5.22967	5.33489
144160	233258	75277	229198	217447	406727	253762	378973																						6.78147	5.27076	5.04733	5.20785	5.31205
186537	243624	90078	291199	207886	362354	204784	370215																						6.79892	5.14857	5.0392	5.22772	5.32142
140789	238615	89670	327728	200320	331407	223151	391999																						6.81637	5.16075	4.94313	5.33144	5.39502
144795	250955	105150	255265	169157	386540	235466	384331																						6.83382	5.23485	4.896	5.2886	5.36552
171731	256205	90688	320728	218227	392273	244720	372885																						6.85125	5.28771	5.07677	5.32224	5.41046
193959	298284	83772	357800	184423	428697	233637	453391																						6.8687	5.14783	4.94833	5.28429	5.45277
140550	240968	92205	293852	182656	359704	223160	410695																						6.88615	5.19308	5.10941	5.26673	5.32716
155983	255485	67903	307354	190683	375936	211595	358931																						6.9036	5.20985	5.16429	5.31912	5.33764
162126	263769	82360	258426	179271	367439	254913	364682																						6.92105	5.2341	4.90231	5.27592	5.42086
171434	256843	115546	275414	217461	408745	246656	349488																						6.9385	5.20075	5.03913	5.33194	5.39539
158763	249813	103366	321643	192402	398617	255869	398892																						6.95595	5.23399	5.03658	5.25896	5.46829
171393	239893	76070	327620	221374	420253	228391	371072																						6.9734	5.21856	5.00035	5.22088	5.33743
165408	258223	74537	285274	165814	393546	214189	436324																						6.99085	5.26801	5.13832	5.29701	5.32612
185356	262491	66816	265432	146062	363235	260219	348689																						7.0083	5.25733	5.04217	5.24539	5.40595
180853	225641	72485	314827	103595	289539	260170	401452																						7.02575	5.19008	5.00416	5.24494	5.42444
154911	247827	83931	276122	155425	367943	259388	377992																						7.04318	5.25735	4.84011	5.25189	5.51998
180863	221145	97161	308125	147120	386485	267912	355595																						7.06063	5.28325	5.03051	5.3129	5.32486
191976	250676	90189	292923	207746	392128	266832	383423																						7.07808	5.28974	5.06804	5.18393	5.30027
194868	221337	115418	327942	220519	415768	249159	371471																						7.09553	5.28625	5.15627	5.39368	5.40025
193309	261954	75685	289012	158503	449665	236697	417693																						7.11298	5.26437	4.89438	5.17296	5.28195
183811	267486	126932	371229	187534	381050	239989	445836																						7.13043	5.23881	4.9772	5.30407	5.46318
173306	209672	87291	302686	213435	382060	248875	390458																						7.14788	5.16001	5.14029	5.14258	5.33302
144547	290372	95566	262586	212956	334945	212764	360451																						7.16533	5.23294	4.9658	5.20229	5.36667
170978	246552	94640	289104	165956	369905	235730	453545																						7.18278	5.01193	4.98287	5.23393	5.39046
102786	245036	71061	343618	216601	383116	243954	438012																						7.20023	5.24772	5.14053	5.25752	5.40744
176896	232607	82572	348623	171566	400879	216729	431494																						7.21767	5.12923	5.08572	5.18809	5.27991
134658	212542	84844	330926	173030	485421	235989	340955																						7.23512	5.2538	5.1498	5.10274	5.3776
179391	261218	120979	290268	174001	400989	260881	381428																						7.25257	5.28225	4.95709	5.23953	5.3774
191537	272292	90146	228820	218730	396397	290682	466161																						7.27002	5.26132	5.01447	5.17935	5.41949
182523	266099	90506	229171	154861	349137	234197	397297																						7.28747	5.14658	5.18938	5.26519	5.41583
140147	259747	104734	353134	198673	417534	267743	350580																						7.30492	5.26691	4.90047	5.126	5.21156
184888	251683	83065	339865	130819	400816	273904	441518																						7.32237	5.1613	5.19224	5.22109	5.3353
144977	241731	81910	300981	212942	422055	250524	524407																						7.33982	5.09396	4.92102	5.30329	5.4238
124155	270323	103912	284715	150356	358970	229884	378123																						7.35727	5.09327	4.8924	5.27358	5.47578
123956	284770	79788	407114	196869	425216	256681	386163																						7.37472	5.15662	5.14901	5.23386	5.27428
143425	276982	84770	271152	162721	516234	227714	416522																						7.39215	5.23262	5.05138	5.22759	5.3972
170851	253004	130494	256506	165714	422194	188393	387835																						7.4096	5.28719	5.05589	5.31996	5.43759
193729	254251	105479	373346	190886	475455	243793	362738																						7.42705	5.18687	4.93125	5.22322	5.34986
153768	264417	121193	314759	213585	386536	211382	373652																						7.4445	5.21944	5.17111	5.21719	5.38366
165745	290843	92688	302823	223086	401496	192952	442847																						7.46195	5.24194	5.1986	5.19356	5.33433
174559	260033	117865	308024	193569	445634	172453	393454																						7.4794	5.1731	5.09186	5.09406	5.37834
148972	247034	144732	286831	186475	366931	227747	402403																						7.49685	5.25482	5.11503	5.18899	5.2955
179811	257198	83705	326676	195740	417365	203293	450805																						7.5143	5.22376	4.98217	5.36178	5.41799
167403	252227	68210	357214	169617	355049	236612	427061																						7.53175	5.16104	5.1489	5.24285	5.46081
144892	284030	95786	355207	168359	419040	233717	435178																						7.5492	5.2552	5.13806	5.26408	5.42624
179969	277717	72214	339732	164054	385277	237763	384185																						7.56663	5.07347	5.14169	5.24278	5.29796
118431	238736	117804	302559	173931	347638	238542	359233																						7.58408	5.28349	5.04006	5.31282	5.40418
192085	276630	117041	314854	179531	355430	273201	388141																						7.60153	5.21039	5.05876	5.25238	5.32598
162328	261880	119269	272019	176636	371984	231088	365876																						7.61898	5.11779	5.0541	5.34826	5.32976
131157	240734	142766	334106	208700	477113	212717	398646																						7.63643	5.27012	4.8157	5.36923	5.35682
186260	264581	112514	275789	174007	378962	318228	420054																						7.65388	5.33647	5.1232	5.33216	5.41426
217004	265967	119575	328080	167893	337862	202811	376337																						7.67133	5.30746	4.9117	5.17822	5.35073
202984	277229	112962	235564	227974	376143	264332	388320																						7.68878	5.24724	4.93334	5.33354	5.35886
176700	238550	81269	267508	159607	432365	283363	377094																						7.70623	5.29372	4.82085	5.22061	5.47816
196661	252740	111980	332369	241154	416200	247721	440087																						7.72368	5.31022	5.10587	5.20168	5.38224
204278	241614	84310	328104	192942	380105	324383	404570																						7.74113	5.32926	4.91551	5.25015	5.35019
213432	258867	107550	318367	196653	458582	206009	380437																						7.75858	5.30007	5.03003	5.35795	5.39937
199560	238848	66834	279485	208008	350374	177037	350254																						7.77602	5.14385	5.07575	5.27927	5.34009
139268	281910	96429	272180	172032	427493	186169	401438																						7.79347	5.27072	5.04964	5.27536	5.3448
186517	253264	122579	336727	163688	429876	264434	375731																						7.81092	5.22829	5.00446	5.35488	5.49343
169157	243995	88802	292294	216894	473890	235256	451122																						7.82837	5.10591	4.98755	5.23296	5.38845
127616	248330	117309	361509	198230	456832	235285	460796																						7.84582	5.29142	5.07268	5.24536	5.40095
195621	203954	101983	314820	168993	388360	275260	413762																						7.86327	5.19658	4.92352	5.30586	5.22531
157245	276302	101082	373919	158381	372389	258342	373812																						7.88072	5.19763	4.93639	5.24236	5.36927
157625	255383	153120	331317	154393	422612	218101	328386																						7.89817	5.22787	4.97242	5.32435	5.41596
168994	245709	110693	332781	185514	352010	209881	366775																						7.91562	5.16924	5.05078	5.27125	5.35871
147653	262739	80056	294735	191237	406271	215499	471378																						7.93307	5.26201	5.02877	5.19096	5.28468
182816	248571	104332	386171	176000	413633	256639	369806																						7.9505	5.17453	4.91883	5.13581	5.43619
149463	257725	98612	327097	211534	449473	298386	499157																						7.96795	5.20718	5.02409	5.31425	5.2511
161132	274214	87926	320553	199532	428059	232881	378591																						7.9854	5.33622	4.97869	5.1434	5.35992
216881	258638	89660	295975	188396	441907	232590	419460																						8.00285	5.22971	5.04689	5.32412	5.36638
169712	254527	73141	287177	215127	384617	274014	434293																						8.0203	5.17311	5.0645	5.34624	5.31818
148973	234987	128238	375732	203726	437629	258872	319855																						8.03775	5.19253	4.90426	5.28312	5.36403
155787	312426	104692	284554	169743	440380	245072	379403																						8.0552	5.19277	4.88461	5.30705	5.44744
155872	288144	115372	389613	199048	349270	234499	398164																						8.07265	5.27048	4.91862	5.22369	5.42273
186415	292639	111922	302889	163852	376180	212006	369815																						8.0901	5.23035	4.9569	5.39559	5.30402
169962	267741	102173	365893	175808	409987	259306	431162																						8.10755	5.1741	5.0274	5.19408	5.44999
149315	270790	98649	329289	173951	443634	196025	366958																						8.125	5.22618	5.08134	5.20014	5.46729
168336	279572	129071	255942	226506	430178	255838	381310																						8.14243	5.27334	5.16836	5.27501	5.34215
187645	275274	76084	258916	208127	524856	257391	447553																						8.15988	5.19558	5.03032	5.2037	5.31304
156885	297041	107787	298865	190664	409964	245160	388808																						8.17733	5.27134	5.1173	5.27399	5.46444
186785	263219	112070	332876	188363	420688	220773	424875																						8.19478	5.17502	4.97205	5.27124	5.466
149629	262517	93322	287516	156987	365462	232511	388144																						8.21223	5.24993	5.00151	5.25975	5.35906
177799	262467	120528	312423	199088	330455	236005	477132																						8.22968	5.24178	5.16218	5.18068	5.28154
174495	264171	116827	290335	202053	425907	218665	416946																						8.24713	5.24908	5.02412	5.29425	5.29813
177450	245277	79132	273893	225929	461097	256180	434552																						8.26458	5.2767	5.0026	5.20512	5.38689
189105	234276	111341	261004	180442	407566	255509	483824																						8.28203	5.2188	4.9368	5.23705	5.35498
165501	235637	72580	308994	155510	447919	238066	419854																						8.29948	5.28384	4.97118	5.3432	5.33545
192238	262571	113762	386622	206708	434558	253679	450730																						8.31692	5.31029	5.04297	5.22623	5.466
204309	222621	94027	300878	214921	472535	254433	398741																						8.33437	5.22809	4.92689	5.27501	5.37013
169079	250073	59201	261424	178084	390659	241420	415565																						8.35182	5.31766	4.96714	5.26261	5.3771
207806	246754	81405	281073	178931	425271	243167	357129																						8.36927	5.34088	4.96646	5.16961	5.30863
219218	253743	106800	306038	191119	353509	319130	323933																						8.38672	5.24473	4.92087	5.3116	5.42969
175683	231793	73161	313570	126927	390058	282107	434068																						8.40417	5.26888	4.95919	5.26843	5.44265
185730	273122	108190	297566	194594	475658	197342	392478																						8.42162	5.22156	5.00932	5.29902	5.39743
166554	247727	77294	275681	172972	430688	281085	396357																						8.43907	5.23823	5.02623	5.2378	5.37191
173073	265657	125141	357195	225549	479437	258432	364792																						8.45652	5.26161	4.96871	5.18097	5.43308
182648	227630	96997	315640	198362	430580	268329	379166																						8.47397	5.32443	5.05072	5.19767	5.41602
211073	266625	129592	343682	196942	392752	248501	398455																						8.4914	5.26065	5.14602	5.21765	5.38556
182242	240130	128643	324272	176239	455408	248306	505882																						8.50885	5.22018	4.97317	5.18513	5.38101
166027	243240	97325	353986	173388	441025	303381	296933																						8.5263	5.19913	5.04674	5.27203	5.44137
158171	284598	76077	312462	200474	396362	314897	370842																						8.54375	5.22917	4.86276	5.09839	5.42744
169499	253566	70277	354842	187363	394071	217890	413588																						8.5612	5.1754	4.90918	5.17058	5.41754
149762	237928	90895	310496	105507	445582	232736	408130																						8.57865	5.30863	4.93024	5.22772	5.44319
203532	270161	30844	345121	147187	422206	246751	485092																						8.5961	5.24855	5.13771	5.32085	5.39607
177234	256710	81005	324501	144742	433511	270243	360115																						8.61355	5.15179	5.05744	5.23285	5.3482
141837	234426	95263	334608	207607	406361	269182	473463																						8.631	5.16572	5.0294	5.16101	5.32733
146460	230176	76908	278259	179085	390349	278701	310887																						8.64845	5.18632	5.07941	5.25207	5.46205
153574	267514	78066	377755	183522	414278	214043	390220																						8.66588	5.17527	4.96974	5.32403	5.37819
149717	272768	85378	312924	173786	517042	247482	439134																						8.68333	5.25082	5.07905	5.22281	5.49369
178164	252395	115990	371171	197098	449861	209468	367288																						8.70078	5.23214	5.00572	5.2524	5.36379
170662	259096	95891	314365	185587	450216	237466	421550																						8.71823	5.28549	5.06644	5.31762	5.41895
192969	294137	119723	264603	234910	401419	293803	404687																						8.73568	5.15822	5.0047	5.3598	5.46933
143954	272835	118351	278016	169876	353448	241537	411112																						8.75313	5.18708	4.88753	5.29331	5.36926
153845	256103	127772	260510	172911	441114	195440	453864																						8.77058	5.25237	5.04191	5.24419	5.39215
178803	269791	77997	275742	147851	445379	211102	439459																						8.78803	5.22048	5.03424	5.42523	5.37294
166144	318714	74451	394247	184119	410004	227292	488411																						8.80548	5.23559	5.05378	5.39538	5.42157
172024	245214	95381	319686	191461	414628	293578	384970																						8.82293	5.18364	4.88029	5.34541	5.38674
152629	253378	88666	298863	187003	403575	225969	400629																						8.84037	5.22244	4.93984	5.19441	5.39932
166892	238286	90096	298516	198327	416286	234109	464386																						8.85782	5.21407	4.90193	5.23607	5.41037
163708	218339	115714	344794	159824	441343	289748	338879																						8.87527	5.21732	4.95287	5.33747	5.42882
164937	254583	125527	336976	166375	398548	306597	303159																						8.89272	5.22007	5.13396	5.24059	5.38036
165984	248685	81951	323077	203646	394827	207009	431186																						8.91017	5.23936	5.12036	5.27677	5.32891
173523	248619	57022	238676	202722	404999	279149	477423																						8.92762	5.27768	4.97902	5.19341	5.33994
189531	220889	71959	325913	182172	428237	228997	425267																						8.94507	5.26296	5.17546	5.27349	5.41916
183213	240033	136800	261120	190129	381548	324911	388234																						8.96252	5.29856	4.8549	5.34337	5.39506
198866	293683	101158	306083	210977	439381	334228	376211																						8.97997	5.24668	5.04912	5.16822	5.36997
176472	265598	135253	267764	193046	368995	265323	396866																						8.99742	5.29342	5.02569	5.2367	5.32339
196526	251695	77584	359210	199508	475941	228683	451220																						9.01487	5.26892	4.93656	5.29284	5.36927
185748	227824	134000	312573	165483	427048	248637	374557																						9.0323	5.279	5.02928	5.2429	5.35945
190109	243455	83074	350175	186554	432102	263948	444338																						9.04975	5.25543	4.91656	5.28037	5.36922
180066	260164	108342	321809	200056	341822	262706	399841																						9.0672	5.24839	4.97502	5.24327	5.22066
177168	246262	114191	328500	154200	423726	322787	435469																						9.08465	5.30823	4.78405	5.30147	5.27752
203344	245500	127681	293253	219963	337845	242265	434150																						9.1021	5.19382	4.97839	5.10597	5.41453
156250	266027	84220	353495	250237	412764	241770	405630																						9.11955	5.28084	5.07211	5.28612	5.38025
190914	241498	119493	298665	188971	389781	198072	453816																						9.137	5.2468	5.12191	5.20643	5.43258
176524	249621	120495	304424	228547	502895	290675	345368																						9.15445	5.24672	5.07393	5.20661	5.29597
176490	213300	80357	306242	180798	434554	226872	399821																						9.1719	5.2325	4.95112	5.23948	5.45586
170805	247520	101436	311008	189978	342895	256890	403818																						9.18935	5.22573	4.98432	5.27536	5.45064
168164	255766	105802	291881	159013	412069	246743	423768																						9.20678	5.18842	4.82766	5.25126	5.35696
154319	236960	119351	264217	173540	436188	264389	430374																						9.22423	5.26189	5.0544	5.30886	5.45586
182765	254937	92699	359474	199628	435147	227046	458425																						9.24168	5.20274	4.88553	5.2935	5.40588
159491	209394	109263	288258	191450	393742	248652	420205																						9.25913	5.23237	4.93871	5.2921	5.3497
170752	254550	79066	324046	180736	447767	332298	402602																						9.27658	5.20521	5.01468	5.30449	5.39343
160403	258387	77298	295176	191528	380049	271211	353317																						9.29403	5.16186	4.98843	5.35527	5.3654
145166	264667	117214	229605	184671	390005	237758	369546																						9.31148	5.22993	4.82376	5.25886	5.29896
169797	281636	123019	366140	235940	465090	265882	455081																						9.32893	5.13175	4.90257	5.21137	5.48872
135441	258972	87361	262493	185870	343678	231854	406185																						9.34638	5.14234	5.04175	5.44364	5.46969
138784	298893	101135	334946	153474	428125	226491	501124																						9.36383	5.21762	4.99218	5.32384	5.39783
165051	308701	120857	331181	204108	436911	216340	447924																						9.38128	5.22616	4.8801	5.31907	5.37367
168330	261779	93548	343181	182727	363137	283150	445571																						9.39872	5.2308	5.09303	5.24088	5.41242
170138	264163	94962	314401	146467	375539	261211	357313																						9.41617	5.25627	5.03923	5.2656	5.40703
180415	280871	113673	392557	177023	422439	290633	416687																						9.43362	5.23497	4.90658	5.35167	5.45068
171780	273917	76359	298687	198898	462122	275089	436240																						9.45107	5.23998	5.04722	5.27092	5.37774
173774	244312	86695	361033	172160	353437	186794	451591																						9.46852	5.19321	5.01422	5.31585	5.35688
156029	251583	99157	274742	204396	435164	279380	333246																						9.48597	5.21693	5.02069	5.33833	5.43484
164788	262509	77409	252732	190747	375130	231189	444212																						9.50342	5.22973	5.04693	5.30911	5.3343
169717	241536	106609	375932	184342	378268	249347	476478																						9.52087	5.23835	4.88411	5.27557	5.42218
173121	288322	74457	311771	171316	425965	226097	369416																						9.53832	5.25519	4.99813	5.2486	5.34453
179964	219144	93410	276057	192409	379817	241092	386210																						9.55577	5.23128	5.01196	5.31596	5.36072
170326	239637	74039	310526	220632	323953	206501	435629																						9.57322	5.25572	4.93329	5.33623	5.38509
180186	260678	104242	313172	210617	342021	245298	370799																						9.59065	5.23947	4.99877	5.2249	5.38874
173568	203794	97843	338309	161694	462263	223646	411457																						9.6081	5.27622	5.13427	5.26284	5.37331
188893	260595	94559	305160	181894	398469	271684	466880																						9.62555	5.26877	5.02229	5.28069	5.38545
185683	219227	95495	309237	218809	381179	276437	405510																						9.643	5.25011	4.88081	5.24334	5.34419
177872	258252	99967	296240	217196	381324	222938	401978																						9.66045	5.29828	4.90338	5.19267	5.44491
198736	172296	87619	352125	215539	421496	233955	405251																						9.6779	5.25154	5.07942	5.26618	5.3905
178458	237451	92980	341743	155464	410111	320230	477224																						9.69535	5.25934	5.10761	5.30126	5.31385
181693	223826	80495	325388	152844	384353	244436	340531																						9.7128	5.24804	4.9632	5.23681	5.28247
177028	208011	146410	335264	193783	423597	249173	420018																						9.73025	5.19103	4.89282	5.21476	5.27757
155249	235470	106163	281880	179950	363214	280794	398127																						9.7477	5.23834	4.87666	5.33735	5.40443
173118	260489	74504	292048	257062	439927	241840	437713																						9.76513	5.28174	4.95462	5.31783	5.3113
191313	238776	74715	329977	169958	388735	283721	397033																						9.78258	5.18931	4.95265	5.30172	5.3486
154635	246082	71237	331678	164783	355073	269960	393861																						9.80003	5.23355	5.02181	5.22829	5.37193
171220	251059	89790	325926	187383	486280	273013	418065																						9.81748	5.19398	4.95755	5.33891	5.38867
156308	229645	77056	312061	217525	438065	285156	413490																						9.83493	5.19952	4.9231	5.26582	5.36854
158313	265415	149265	326563	194127	399140	224674	374406																						9.85238	5.25269	4.96475	5.26163	5.34862
178931	238121	100819	318618	164103	403492	287468	323179																						9.86983	5.21264	4.83189	5.28031	5.32551
163170	219365	120525	361021	206119	436294	250811	444816																						9.88728	5.21081	4.91572	5.25351	5.40639
162482	230870	94489	365605	246448	445042	262660	413123																						9.90473	5.25417	5.06275	5.33738	5.39209
179543	244550	92432	302501	109775	367085	233717	386839																						9.92218	5.27669	5.01438	5.28421	5.40802
189100	279662	61524	314131	208186	351637	261725	445016																						9.93962	5.21948	4.88121	5.34513	5.35868
165760	236803	91109	319732	213270	397382	275048	407365																						9.95707	5.24751	4.87237	5.21962	5.3308
176813	286423	93074	330643	194206	343306	269387	378473																						9.97452	5.24872	4.82488	5.16454	5.41534
177304	294616	140457	291160	212296	404615	241629	476746																						9.99197	5.19054	4.86025	5.01534	5.41526
155076	237121	112387	360624	199100	444409	268928	333636																						10.0094	5.24175	4.92392	5.19152	5.41395
174480	287007	65453	288750	189314	416897	238319	355941																						10.0269	5.22914	4.98749	5.16767	5.42799
169490	291964	92505	338079	176699	422962	270601	401718																						10.0443	5.25877	4.95515	5.31753	5.42624
181454	285231	114769	369397	233679	406223	225953	510199																						10.0618	5.22396	5.06227	5.34345	5.39648
167477	277412	93236	346008	212866	405238	253093	323752																						10.0792	5.15801	4.87901	5.20004	5.37419
143882	285749	94885	320012	242133	409912	305027	400035																						10.0967	5.2432	5.10357	5.27308	5.38019
175064	253940	93941	359848	222501	544892	272596	376342																						10.1141	5.25379	4.94097	5.32927	5.39598
179388	294666	71120	352699	200525	374969	265632	409895																						10.1316	5.2984	4.9803	5.32829	5.3279
198793	233328	92091	285498	184226	362559	260698	367906																						10.149	5.17394	4.97607	5.21999	5.37241
149260	265203	103980	383066	165986	482093	249482	413732																						10.1664	5.31158	4.85163	5.33566	5.38731
204917	274354	71115	280306	200339	366313	225921	363567																						10.1839	5.22893	4.91683	5.23443	5.33592
169405	253077	88930	308172	168580	407287	297661	388992																						10.2013	5.26479	4.92862	5.23812	5.37289
183990	262645	94842	284227	150380	315992	265748	414446																						10.2188	5.26559	5.08271	5.24055	5.41644
184327	265456	114657	303564	209259	388407	262890	415484																						10.2363	5.32581	4.95495	5.33991	5.46342
211744	220146	97171	303434	284420	361191	297044	451729																						10.2537	5.27858	4.95668	5.18994	5.36958
189924	264381	106072	347352	217081	372187	269712	334692																						10.2712	5.29731	5.02009	5.29814	5.42772
198295	219539	144121	284712	219231	438681	268527	448104																						10.2886	5.23648	4.91942	5.11667	5.4376
172379	250311	83701	316519	176171	441622	279287	402520																						10.306	5.24034	4.91334	5.32826	5.39885
173916	249731	118305	286283	219566	442611	284558	392367																						10.3235	5.21817	5.01667	5.17712	5.36151
165259	249227	113989	285366	152387	362990	271098	472679																						10.3409	5.33991	4.90194	5.29418	5.40939
218731	247003	91086	371031	198099	407690	289402	411897																						10.3584	5.28238	4.92824	5.21144	5.35739
191595	237905	82520	317960	233909	498502	221648	331506																						10.3758	5.26694	5.11559	5.21936	5.27506
184903	233740	110154	315322	164536	472930	244938	407068																						10.3933	5.20193	5.02317	5.28077	5.38702
159194	248243	83155	301407	186244	414650	246740	425224																						10.4107	5.2039	5.08348	5.32957	5.32507
159920	255110	114608	312001	198623	391672	328028	353444																						10.4282	5.27815	4.96702	5.34847	5.28545
189735	251564	89107	322246	169876	528061	349098	371849																						10.4456	5.24345	5.07138	5.28684	5.23667
175166	228661	73156	280770	224397	456991	227585	374204																						10.4631	5.23202	5.16056	5.27062	5.35745
170616	264239	93719	297295	158536	417054	250982	384421																						10.4805	5.24868	4.92275	5.29168	5.30812
177290	270780	106483	331346	196639	371664	219677	400684																						10.498	5.24202	4.83385	5.22947	5.37404
174589	241305	91772	354009	193692	414592	263075	321417																						10.5154	5.19406	4.9813	5.22624	5.36869
156337	234556	60867	317842	202520	501604	208962	362133																						10.5329	5.17155	4.85862	5.21499	5.37614
148441	223070	111767	325218	261431	448488	242097	401729																						10.5503	5.16467	5.07116	5.24038	5.37756
146106	245575	102849	328653	184484	438095	250616	409535																						10.5678	5.24582	5.06834	5.25414	5.43648
176125	265285	90928	304561	178818	407542	210653	413586																						10.5852	5.23582	5.07653	5.24708	5.36378
172114	271638	68623	297370	216458	373808	253986	445247																						10.6027	5.22696	5.15462	5.31952	5.3278
168641	282060	74788	385940	207885	413314	234446	396614																						10.6201	5.22097	5.05121	5.24057	5.50274
166331	250346	90821	272996	194442	400339	256134	441646																						10.6376	5.2423	5.07764	5.22503	5.30709
174702	290359	95443	290594	200248	409562	288275	499813																						10.655	5.24291	5.05293	5.35789	5.42215
174947	275160	123942	309383	264611	422339	250066	395199																						10.6724	5.24028	4.90992	5.20305	5.45234
173893	274829	116604	323224	197013	372445	256589	363734																						10.6899	5.24482	5.04914	5.38229	5.39396
175718	287573	112365	345098	162564	471694	281799	533040																						10.7073	5.22944	4.92588	5.28543	5.51106
169606	273644	100306	324164	153125	492824	263379	385387																						10.7248	5.21255	5.03161	5.2937	5.31389
163137	276923	104042	276438	175059	399278	232326	399433																						10.7423	5.28304	4.825	5.31808	5.24806
191886	294460	133424	297840	203550	445689	260885	409830																						10.7597	5.17945	4.98421	5.23561	5.26991
151166	271809	101960	273424	220620	412667	270078	473631																						10.7772	5.25134	5.08842	5.21402	5.42232
178378	290889	126296	340791	221836	427666	275937	454933																						10.7946	5.15666	4.94842	5.33625	5.37154
143435	203725	109395	284585	225277	409247	258793	459044																						10.812	5.26123	5.06933	5.29717	5.37159
182485	229583	108182	320806	177066	404543	261881	382978																						10.8295	5.24452	5.00853	5.22787	5.43974
175598	281204	99270	334833	191595	421296	244081	445766																						10.8469	5.28196	5.00467	5.1997	5.4122
191407	226470	135073	347396	163058	479923	316952	355514																						10.8644	5.26588	5.18503	5.18863	5.33866
184450	282387	92266	313914	173104	428614	271689	482564																						10.8818	5.24542	5.04412	5.26838	5.32197
175964	247496	73141	308326	221516	464749	299900	375106																						10.8993	5.26451	4.90339	5.28157	5.33345
183869	208089	106181	305331	182082	356870	202553	361368																						10.9167	5.18228	5.01842	5.24551	5.40932
152153	265781	91411	290196	249878	371347	240311	378723																						10.9342	5.30263	4.99393	5.32538	5.47478
200738	229979	116762	286112	203053	391285	287972	361749																						10.9516	5.29183	4.94412	5.30001	5.36713
195808	213110	118142	330707	253909	459327	291286	378805																						10.9691	5.27642	4.9526	5.27507	5.36659
188981	220000	83859	310395	199614	357646	276385	319330																						10.9865	5.24798	4.86416	5.33269	5.43777
177001	243362	99368	342993	149437	408119	206594	370807																						11.004	5.29678	5.10802	5.30905	5.41309
198051	212127	98439	358356	202310	465411	250377	394156																						11.0214	5.26458	5.01991	5.22979	5.38929
183901	226928	123795	348915	214285	406549	308144	457131																						11.0389	5.27355	5.0621	5.29896	5.37014
187735	232943	114953	321916	174672	396255	183558	396560																						11.0563	5.23434	5.04892	5.21445	5.32635
171528	272234	103335	310520	203540	415179	317775	357767																						11.0738	5.2594	5.00934	5.24504	5.41381
181717	220506		314875		422499		428520																						11.0912	5.2464	4.99409	5.24043	5.29231
176361	268350		309916		378396		437416																						11.1087	5.28136	5.11083	5.35508	5.40797
191142	246418		345393		434901		424788																						11.1261	5.24034	4.88129	5.31833	5.41059
173918	235304		370818		405780		345839																						11.1436	5.22418	5.03257	5.28027	5.38945
167565	273774		358548		412965		376276																						11.161	5.21732	5.04949	5.275	5.34395
164939	249198		347695		448527		444897																						11.1785	5.2057	4.96998	5.19586	5.36644
160583	252036		327260		409531		414830																						11.1959	5.22041	5.08109	5.29905	5.37292
166116	267993		305188		408387		426212																						11.2134	5.19862	5.06754	5.30547	5.33978
157985	240250		361993		448951		449159																						11.2308	5.20997	4.89835	5.35397	5.40855
162168	259835		239319		310374		408224																						11.2483	5.24614	5.04666	5.25634	5.40741
176256	259265		351114		436547		481069																						11.2657	5.23137	4.86082	5.19176	5.3767
170360	270473		303950		356069		413839																						11.2831	5.21163	5.056	5.31536	5.40428
162792	243883		374077		445769		373246																						11.3006	5.2696	4.97325	5.33228	5.40557
186039	260619		306087		427712		391733																						11.318	5.24947	4.77233	5.25062	5.38277
177611	275771		422167		402792		414154																						11.3355	5.23346	4.91065	5.25269	5.3859
171184	267476		395451		468856		357675																						11.3529	5.21899	5.02857	5.2813	5.50397
165572	281350		339914		291148		446588																						11.3704	5.28421	4.86428	5.10355	5.45041
192403	273322		322411		330529		395311																						11.3879	5.23933	5.03419	5.28913	5.29522
173513	268905		329237		477441		420854																						11.4053	5.26017	4.88815	5.23798	5.44884
182040	249473		327550		376837		397603																						11.4227	5.25208	5.0974	5.35324	5.41235
178682	260500		362032		391091		481089																						11.4402	5.22775	4.98676	5.29746	5.42867
168948	239572		431186		359366		386491																						11.4576	5.19906	5.11258	5.29434	5.39533
158146	236808		337839		424467		344251																						11.4751	5.2604	5.10939	5.2461	5.39499
182139	240958		388231		355778		445053																						11.4925	5.31327	4.98822	5.23902	5.48199
205715	234223		277965		403798		346646																						11.51	5.20905	4.88125	5.30206	5.49817
161827	238177		338660		383874		471648																						11.5274	5.27906	4.84681	5.27268	5.33824
190133	242574		380201		429711		401202																						11.5449	5.28891	4.95854	5.02328	5.36686
194497	253690		320314		400955		397916																						11.5623	5.29802	4.48917	5.16787	5.39226
198617	259206		389556		433134		413705																						11.5798	5.32708	4.90851	5.16059	5.43175
212364	246578		335285		385088		349554																						11.5972	5.28722	4.97892	5.31724	5.43005
193739	230424		300756		414467		365029																						11.6147	5.32988	4.88597	5.25306	5.44514
213736	258628		290467		305857		376657																						11.6321	5.25274	4.89246	5.26369	5.3305
178955	235029		345460		449781		378556																						11.6496	5.3055	4.93135	5.24001	5.39354
202067	258379		260865		425473		432546																						11.667	5.22814	5.06442	5.29468	5.32112
169099	236911		313695		366921		438559																						11.6845	5.2972	4.98178	5.26855	5.3756
198243	237742		302711		400713		375673																						11.7019	5.23754	5.07818	5.3709	5.46806
172797	244281		286801		449783		383133																						11.7194	5.17755	5.07317	5.23013	5.38298
150503	223058		362911		392049		411672																						11.7368	5.217	5.10644	5.23782	5.29101
164817	310019		344197		446434		392171																						11.7543	5.32253	4.89208	5.16982	5.32449
210149	247235		320846		518521		446175																						11.7717	5.20864	4.87187	5.2651	5.35658
161675	253611		323301		400365		485194																						11.7891	5.22443	4.97946	5.28208	5.46772
167660	211329		342381		452269		422897																						11.8066	5.2204	4.94776	5.27185	5.35405
166110	219003		418062		401767		415946																						11.824	5.20977	4.95471	5.29738	5.36942
162094	287867		427118		402304		440456																						11.8415	5.2037	5.06339	5.20364	5.46202
159844	246075		307396		401244		424556																						11.859	5.21575	5.09874	5.22109	5.48657
164341	253893		376401		367921		420831																						11.8764	5.22485	4.91355	5.30888	5.31599
167823	241697		327347		401708		450341																						11.8939	5.19319	4.75604	5.3069	5.44584
156023	271812		379067		377272		451428																						11.9113	5.24457	4.85709	5.26048	5.35983
175620	283916		305581		374784		348712																						11.9287	5.27043	5.13609	5.27905	5.51176
186395	237370		360507		395211		451766																						11.9462	5.24803	5.005	5.32424	5.52404
177022	270750		298814		346046		374433																						11.9636	5.22177	5.13115	5.28566	5.42377
166636	284222		312597		383097		349783																						11.9811	5.29241	4.88977	5.29996	5.35923
196069	238775		330290		312251		405909																						11.9985	5.23792	5.1271	5.21875	5.39557
172950	258132		269101		372926		434969																						12.016	5.17044	4.91947	5.2708	5.42152
148061	257593		313397		432032		363210																						12.0334	5.23588	5.0348	5.30115	5.41947
172141	293837		333354		479685		458188																						12.0509	5.31285	5.05763	5.18808	5.50892
205520	276528		343740		361071		447980																						12.0683	5.24443	5.10613	5.34235	5.38429
175560	265334		328098		357964		411013																						12.0858	5.21892	4.92542	5.39835	5.3834
165545	240373		336175		317749		421182																						12.1032	5.30983	5.07734	5.2764	5.29682
204095	275885		343917		355942		461205																						12.1207	5.23033	5.08097	5.35898	5.46341
169954	249070		311875		350936		395681																						12.1381	5.26017	4.90502	5.25719	5.35578
182043	267477		318133		470159		442621																						12.1556	5.24069	5.00619	5.2787	5.40975
174056	277301		478936		437721		441150																						12.173	5.25388	5.02449	5.20143	5.39224
179424	267901		299594		405766		424207																						12.1905	5.26289	5.07683	5.2394	5.42224
183187	233655		331235		432542		393760																						12.2079	5.20402	4.96708	5.30022	5.35611
159963	235947		323031		383364		430073																						12.2254	5.26871	5.03847	5.28206	5.39559
185658	223138		414796		421517		361962																						12.2428	5.20724	4.89799	5.25704	5.52153
161152	238043		322405		435249		444946																						12.2603	5.29085	4.88817	5.28223	5.43331
195365	242835		303500		299115		366871																						12.2777	5.32952	5.06898	5.2664	5.37614
213560	269114		279593		391255		330807																						12.2951	5.3074	5.08997	5.3728	5.42469
202955	255752		303966		389133		382811																						12.3126	5.24958	4.94132	5.26921	5.36521
177655	270979		269614		338247		399760																						12.33	5.29144	5.0049	5.18603	5.35505
195633	237174		338653		369015		390141																						12.3475	5.26901	5.08227	5.30986	5.33514
185784	261582		275027		330529		438734																						12.365	5.23975	4.97103	5.2618	5.45202
173682	256106		348532		423221		402015																						12.3824	5.28845	4.97755	5.16574	5.41699
194288	212439		340215		429212		431601																						12.3999	5.24559	5.05566	5.24803	5.46334
176031	276828		396069		329190		450494																						12.4173	5.26282	4.88286	5.29863	5.43947
183154	247319		352756		411809		399034																						12.4347	5.3101	4.93799	5.23593	5.27136
204221	252577		328239		443314		435733																						12.4522	5.27383	4.99632	5.31047	5.4462
187859	230662		374560		427918		422642																						12.4696	5.14666	4.88879	5.28046	5.36397
140171	242470		416285		421646		433920																						12.4871	5.18725	5.02779	5.26562	5.3968
153903	211113		352627		445066		360708																						12.5045	5.27999	4.87191	5.2338	5.35429
190543	254318		337074		459123		375352																						12.522	5.16782	4.97039	5.28423	5.38218
147170	292686		325592		396383		429996																						12.5394	5.23671	4.86946	5.34367	5.31492
172470	242203		325349		484240		490215																						12.5569	5.27593	5.01804	5.32349	5.38969
188767	280536		298765		380723		418628																						12.5743	5.23077	4.99053	5.20869	5.34956
170125	268844		305264		419969		349415																						12.5918	5.21449	4.9757	5.25982	5.43406
163867	252230		293198		394036		408402																						12.6092	5.22087	4.97998	5.34007	5.4416
166290	269562		284986		389902		425125																						12.6267	5.25067	4.99986	5.33685	5.34818
178103	286566		335614		346654		374996																						12.6441	5.2084	4.9426	5.33353	5.36913
161585	265047		346088		386690		341461																						12.6616	5.22252	4.96839	5.19163	5.50546
166925	264486		308534		420737		440352																						12.679	5.22165	4.90577	5.18425	5.38817
166590	262104		296677		360110		479726																						12.6965	5.28487	5.16557	5.28732	5.3965
192694	251976		299089		332757		350271																						12.7139	5.27127	5.02597	5.25515	5.44839
186753	293372		301999		386678		393017																						12.7314	5.25508	4.87218	5.41004	5.38353
179920	243307		360867		435367		480081																						12.7488	5.24741	4.87341	5.23034	5.45289
176772	212443		328752		417322		423498																						12.7663	5.25086	4.85271	5.21691	5.4313
178180	275842		309262		464942		403970																						12.7837	5.27194	4.95323	5.27273	5.43618
187043	252905		333186		286971		407674																						12.8012	5.27904	4.88681	5.33751	5.45508
190125	247675		307766		392959		421687																						12.8186	5.26762	5.17396	5.28809	5.35155
185191	225549		299887		362942		447705																						12.8361	5.2192	5.00354	5.21512	5.45859
165652	242863		367670		375687		365014																						12.8535	5.24927	5.08108	5.31412	5.39935
177528	245263		309227		435810		414372																						12.871	5.24512	4.97538	5.39173	5.41939
175839	230774		368423		381372		418395																						12.8884	5.2871	4.96582	5.0405	5.36869
193687	231919		271709		374134		441005																						12.9058	5.30203	4.78904	5.31845	5.41785
200461	267826		276677		325903		383072																						12.9233	5.27902	4.95956	5.32893	5.43941
190116	223590		315584		404737		411598																						12.9407	5.26335	4.96883	5.28826	5.43038
183378	219612		373689		365877		466239																						12.9582	5.32881	5.14754	5.32694	5.38315
213210	243133		316259		447468		458736																						12.9756	5.23917	5.05072	5.29907	5.42964
173447	247980		369916		407342		452461																						12.9931	5.2884	4.81593	5.27718	5.37716
194267	229359		293775		469570		413013																						13.0106	5.24627	4.96617	5.24723	5.43233
176308	213126		261230		408958		421501																						13.028	5.26201	5.05982	5.36862	5.35402
182815	242368		347755		431338		415224																						13.0454	5.21566	4.96958	5.32811	5.40328
164310	234305		408349		413956		412942																						13.0629	5.21483	4.9772	5.38405	5.48434
163996	262106		268448		384066		438029																						13.0803	5.20789	4.97286	5.34733	5.43552
161394	251309		333068		369491		376303																						13.0978	5.26139	4.85199	5.30217	5.42428
182552	235628		377882		399293		371194																						13.1152	5.22623	4.96422	5.26535	5.41614
168356	218606		362671		388354		395089																						13.1327	5.23378	5.01695	5.22007	5.39704
171309	230740		317550		407185		472727																						13.1501	5.15361	4.85196	5.30177	5.35396
142433	236669		306525		399104		390777																						13.1676	5.16974	4.94905	5.22681	5.47372
147821	237945		328766		391930		453812																						13.185	5.24988	4.977	5.17719	5.42447
177780	249645		385331		409416		408008																						13.2025	5.24201	5.0594	5.32068	5.41977
174587	262324		315666		320767		450992																						13.2199	5.25883	4.98754	5.45396	5.47282
181480	281611		337259		428172		458018																						13.2374	5.25975	5.0256	5.33662	5.4309
181866	293922		304698		332788		335902																						13.2548	5.2484	5.15873	5.3409	5.42899
177172	259764		342029		392256		496581																						13.2723	5.24777	4.92273	5.24593	5.44605
176917	271144		315524		391247		403364																						13.2897	5.18814	5.073	5.34157	5.45417
154219	311816		287099		384019		390772																						13.3072	5.21954	5.05686	5.18295	5.43313
165784	279328		314376		381509		349550																						13.3246	5.22991	4.95945	5.29688	5.4615
169789	244628		337001		449474		444675																						13.3421	5.18279	4.91656	5.36905	5.34566
152330	282850		405029		433412		520055																						13.3595	5.20169	5.042	5.21626	5.38906
159108	257353		329941		463997		381023																						13.377	5.20422	4.91989	5.27008	5.39224
160038	273629		357503		348728		379701																						13.3944	5.28921	5.05921	5.29803	5.51591
194631	238242		303790		380479		428542																						13.4118	5.21926	4.94991	5.23013	5.54295
165677	217469		321121		425429		424293																						13.4293	5.26881	4.86425	5.35102	5.35714
185701	242412		312279		319271		408399																						13.4467	5.325	4.97183	5.20013	5.39964
211350	253115		312365		315382		420227																						13.4642	5.25558	5.02728	5.29367	5.34178
180127	206189		358383		362175		383281																						13.4817	5.21861	4.96271	5.28711	5.42008
165429	221913		328040		411880		401842																						13.4991	5.27008	4.78438	5.30647	5.32007
186241	247569		351831		322758		363858																						13.5166	5.34847	5.04831	5.41736	5.38399
223084	233017		311497		427047		497287																						13.534	5.2605	5.0122	5.26596	5.39901
182180	241243		273395		360320		385884																						13.5515	5.25339	4.9587	5.25241	5.32357
179220	242326		325656		332848		329631																						13.5689	5.2198	4.83647	5.33537	5.40481
165881	251843		335758		444273		342967																						13.5863	5.31946	4.87383	5.31782	5.37004
208672	258208		325184		420705		415994																						13.6038	5.23316	4.95819	5.28879	5.40847
171063	265267		290682		414635		417767																						13.6212	5.27531	4.97974	5.30157	5.45981
188500	267551		338468		429901		385425																						13.6387	5.23425	5.09322	5.42261	5.39805
171494	243889		332762		410105		385825																						13.6561	5.23211	5.06671	5.29449	5.40924
170651	207517		308111		333184		392550																						13.6736	5.26036	5.05063	5.21102	5.44994
182119	245466		376198		376348		446065																						13.691	5.21991	5.00133	5.18505	5.42058
165923	272275		359127		389193		410665																						13.7085	5.24998	5.01721	5.24318	5.3661
177820	269175		238185		425674		483574																						13.7259	5.23535	5.12523	5.30867	5.41645
171931	251345		296239		430580		410349																						13.7434	5.22418	5.00843	5.34364	5.43149
167562	251899		395325		407525		428673																						13.7608	5.2155	5.10139	5.34603	5.44081
164248	239957		409615		330238		382404																						13.7783	5.18497	5.039	5.35272	5.41295
153099	236933		362130		380255		413390																						13.7957	5.22193	5.03416	5.24814	5.4181
166696	217671		315839		395867		373094																						13.8132	5.18973	4.99682	5.28238	5.38753
154787	290085		387802		364729		439121																						13.8306	5.18013	5.13057	5.21234	5.50099
151403	274053		345988		426959		499803																						13.8481	5.22282	4.96504	5.23831	5.43407
167041	242810		251797		381474		417366																						13.8655	5.18658	4.86416	5.34541	5.47698
153666	288345		360288		333511		388613																						13.883	5.21851	5.02605	5.26027	5.30654
165390	269846		327728		373479		390506																						13.9004	5.21778	4.961	5.39773	5.38077
165114	265153		339254		327695		357561																						13.9179	5.23753	5.0673	5.30761	5.45935
172793	284601		257369		347157		381844																						13.9353	5.2373	5.0724	5.40468	5.46432
172704	277863		370607		391972		357382																						13.9527	5.24669	4.92355	5.30019	5.44151
176479	281442		348071		457716		491687																						13.9702	5.31926	4.99725	5.17446	5.31512
208573	259276		386809		337818		436202																						13.9877	5.23574	4.99317	5.30602	5.39859
172085	262575		396161		303699		413029																						14.0051	5.28513	5.0927	5.33099	5.48875
192811	310915		332534		451071		466006																						14.0226	5.28048	5.06052	5.24222	5.26377
190758	240326		370190		363098		498532																						14.04	5.26513	5.01425	5.30865	5.50212
184134	279305		272646		452606		382235																						14.0574	5.32725	4.86006	5.34714	5.35374
212446	249644		382497		371837		402091																						14.0749	5.29434	5.09582	5.22785	5.44135
196941	283247		353431		380906		436550																						14.0923	5.23602	5.10027	5.19559	5.42408
172194	244211		352386		338013		345760																						14.1098	5.28336	5.04926	5.36579	5.44053
192028	227285		317203		443678		381439																						14.1272	5.29003	5.08225	5.35619	5.50637
194997	221547		290280		299986		532617																						14.1447	5.27505	5.00546	5.24114	5.33416
188386	225026		282052		394829		403981																						14.1621	5.28677	5.11059	5.17575	5.50585
193541	232278		269008		353083		464208																						14.1796	5.25989	5.10779	5.33362	5.4345
181925	257617		334065		357836		446015																						14.197	5.32731	4.95289	5.2143	5.41803
212474	223669		313113		427762		411217																						14.2145	5.33548	4.91765	5.35285	5.35413
216509	229909		295332		330684		351936																						14.2319	5.28242	4.93138	5.24994	5.41641
191609	239164		334211		389647		386108																						14.2494	5.22851	5.06557	5.23096	5.35057
169244	255912		364493		464377		435487																						14.2668	5.18968	5.01841	5.29727	5.37152
154768	220332		330485		306540		408925																						14.2843	5.25517	5.00348	5.27106	5.31348
179956	247381		360073		396374		345481																						14.3017	5.21421	4.93645	5.25958	5.38417
163760	265247		307358		300599		389033																						14.3192	5.2214	4.80292	5.36174	5.40253
166496	249106		239269		433039		428238																						14.3366	5.24301	4.89597	5.18924	5.38174
174989	253193		298326		441717		410705																						14.3541	5.22813	4.8706	5.38763	5.268
169096	257100		268958		433567		435879																						14.3715	5.21238	5.0004	5.28514	5.41313
163072	221243		299580		410220		453629																						14.389	5.27613	4.3486	5.36778	5.42334
188854	236033		328058		441124		417565																						14.4064	5.25565	5.06825	5.38525	5.41781
180156	226472		417115		419739		360525																						14.4239	5.19355	4.99476	5.37544	5.46686
156152	247008		413270		393043		468611																						14.4413	5.21027	4.81071	5.43603	5.46841
162283	272792		284327		394647		418219																						14.4588	5.24788	4.99974	5.32936	5.4721
176964	267959		278309		377354		369582																						14.4762	5.19969	5.00592	5.3232	5.44694
158377	271685		333787		410429		355486																						14.4937	5.22134	5.08879	5.37447	5.40178
166472	260284		288965		453235		391180																						14.5111	5.24542	5.01307	5.5739	5.43861
175962	303645		300276		436936		413924																						14.5285	5.19925	5.07504	5.43023	5.46918
158215	310603		357289		411327		377671																						14.546	5.24237	5.08996	5.52837	5.49952
174733	264151		342298		402504		377938																						14.5634	5.18443	5.0169	5.4606	5.42263
152908	272424		287351		341104		462240																						14.5809	5.25271	5.20985	5.40401	5.43529
178941	256533		395635		411341		555123																						14.5983	5.21723	5.02044	5.42278	5.56411
164904	274701		280587		373581		402007																						14.6158	5.23289	5.12696	5.50659	5.35363
170957	263192		342800		359594		422920																						14.6333	5.20852	5.22853	5.47695	5.41041
161630	261182		299244		394586		431265																						14.6507	5.24336	5.23533	5.46236	5.49426
175131	258162		282507		436251		390833																						14.6681	5.2655	5.04807	5.55114	5.46277
184288	267531		314839		428134		379392																						14.6856	5.25577	5.25635	5.55437	5.49951
180206	284149		346896		359115		320464																						14.703	5.21703	5.13579	5.43818	5.50506
164827	227094		360317		453894		381675																						14.7205	5.24346	5.09897	5.49259	5.4567
175169	246963		295035		411566		431682																						14.7379	5.25247	5.13792	5.54869	5.46587
178843	217798		254587		331994		291418																						14.7554	5.22413	5.03473	5.47799	5.41398
167546	260772		336947		350704		504799																						14.7728	5.27737	5.16743	5.43731	5.47803
189394	247715		300099		275800		400000																						14.7903	5.25475	5.12035	5.56429	5.51616
179784	280360		336221		427031		474956																						14.8077	5.2555	5.16141	5.60963	5.42709
180095	227121		300957		410744		457024																						14.8252	5.25506	5.16403	5.48906	5.51539
179913	231750		289795		361364		407034																						14.8426	5.26766	5.11408	5.45527	5.50927
185208	222294		319609		384228		430527																						14.8601	5.20919	5.15452	5.55287	5.41932
161877	266138		373548		452969		411311																						14.8775	5.24761	5.15435	5.57198	5.46209
	246574		252548		382472		400246																						14.895	5.29561	5.24394	5.5138	5.48606
	209102		292253		385101		451119																						14.9124	5.27081	5.27464	5.61292	5.47575
	258565		248177		423610		412269																						14.9299	5.29622	5.27547	5.56222	5.52578
	255699		430379		407159		436461																						14.9473	5.29796	5.26422	5.56625	5.45285
	250058		234661		311671		407497																						14.9648	5.19911	5.27257	5.45264	5.4799
	271070		319048		375568		440294																						14.9822	5.24336	5.18996	5.54083	5.5615
	240959		315487		332056		390657																						14.9997	5.22611	5.16221	5.56976	5.48088
	262837		372735		453827		409100																						15.0171	5.25148	5.23304	5.56065	5.43376
	249261		304188		385622		423923																						15.0345	5.22915	5.31649	5.63281	5.59522
	213583		268311		392495		417509																						15.052	5.26026	5.21747	5.50712	5.58363
	271887		348434		391109		407744																						15.0694	5.20503	5.21777	5.54021	5.47199
	227207		265283		374686		410440																						15.0869	5.23998	5.20933	5.53487	5.51494
	258278		336819		385510		411983																						15.1044	5.09001	5.2278	5.49241	5.46751
	305027		338444		350538		386527																						15.1218	5.30408	5.222	5.57314	5.52142
	269983		380480		402307		441988																						15.1393	5.23199	5.32576	5.54261	5.4644
	252230		294626		350986		440377																						15.1567	5.29447	5.3155	5.58209	5.56937
	293183		394249		383789		438150																						15.1741	5.29434	5.36947	5.6253	5.52018
	285948		360053		430355		425175																						15.1916	5.32424	5.15597	5.54878	5.48692
	252034		331264		353145		372561																						15.209	5.30728	5.29483	5.5886	5.50811
	262532		266888		374090		373164																						15.2265	5.2993	5.23588	5.5407	5.53037
	291798		344424		331889		416412																						15.2439	5.30356	5.38225	5.51617	5.48243
	298254		347022		371861		437795																						15.2614	5.26593	5.39535	5.60552	5.58503
	272273		296780		386643		368646																						15.2788	5.26371	5.35111	5.59853	5.56129
	262476		336852		364881		417705																						15.2963	5.25463	5.34486	5.62668	5.54693
	274641		375702		327193		401718																						15.3137	5.30752	5.30844	5.54428	5.56421
	289079		353617		397742		457482																						15.3312	5.21615	5.20289	5.54839	5.51003
	272536		319691		349195		442757																						15.3486	5.25399	5.27898	5.53516	5.56074
	246520		327196		368328		357559																						15.3661	5.2943	5.38332	5.53773	5.5406
	225480		313135		414866		413709																						15.3835	5.28569	5.26734	5.57722	5.59348
	256052		384912		381741		380952																						15.401	5.31301	5.33474	5.54362	5.55713
	250020		328825		387575		397774																						15.4184	5.28009	5.2719	5.54218	5.47836
	247688		325487		424338		424413																						15.4359	5.3275	5.33074	5.573	5.49843
	236041		313932		450366		419041																						15.4533	5.36052	5.28531	5.63826	5.53282
	270284		356815		428109		436666																						15.4708	5.35549	5.21803	5.56921	5.52023
	243603		327813		361916		440210																						15.4882	5.38218	5.34878	5.6521	5.53817
	243314		354679		383699		443380																						15.5057	5.30953	5.36435	5.49575	5.52023
	248015		320558		381763		386438																						15.5231	5.34755	5.22573	5.59701	5.5981
	255309		342613		381039		448787																						15.5406	5.36877	5.36299	5.48451	5.53115
	216737		297556		340297		400654																						15.558	5.33098	5.38342	5.59073	5.45553
	236663		330652		445575		344312																						15.5755	5.32187	5.38389	5.59971	5.5413
	230827		319181		399565		383580																						15.5929	5.38819	5.35721	5.62824	5.59894
	221382		353816		432493		426176																						15.6104	5.35564	5.33892	5.57537	5.52518
	248537		275122		311468		340296																						15.6278	5.37772	5.39891	5.55315	5.50404
	261776		350003		416643		382823																						15.6453	5.39869	5.43923	5.58312	5.53988
	257414		257713		398822		395762																						15.6627	5.36156	5.38968	5.53638	5.48839
	256179		312792		413772		429833																						15.6801	5.39503	5.50728	5.52016	5.50124
	245598		374843		367654		515320																						15.6976	5.40012	5.43882	5.6146	5.4381
	253487		284688		375056		419895																						15.715	5.39035	5.26807	5.56357	5.58406
	290608		348175		394334		480791																						15.7325	5.38564	5.40382	5.55252	5.50888
	261507		326335		396654		439987																						15.75	5.45507	5.38745	5.69028	5.56232
	254815		319057		435549		402523																						15.7674	5.43212	5.34865	5.56254	5.57808
	308654		333475		395006		352207																						15.7848	5.43136	5.35469	5.56347	5.51843
	286659		357705		388924		403794																						15.8023	5.44257	5.30955	5.53157	5.53864
	269289		260443		448377		394479																						15.8197	5.43866	5.38516	5.53458	5.51837
	285454		374847		382697		431037																						15.8372	5.43175	5.48041	5.46934	5.53253
	282918		300021		450145		391448																						15.8546	5.45738	5.42345	5.60573	5.58597
	281846		276018		378579		410203																						15.8721	5.46057	5.30931	5.56186	5.46709
	298727		360796		330945		396677																						15.8895	5.44668	5.45275	5.61776	5.60076
	324172		245658		329292		334920																						15.907	5.37609	5.42957	5.59084	5.47151
	283023		331204		411836		380413																						15.9244	5.37043	5.40745	5.57988	5.45868
	264487		304455		380866		406545																						15.9419	5.41137	5.30258	5.49856	5.59901
	282991		298425		332595		365702																						15.9593	5.46241	5.38566	5.51951	5.48229
	264053		298716		454772		355581																						15.9768	5.39238	5.39092	5.59534	5.55286
	253966		378366		384060		417625																						15.9942	5.37892	5.44594	5.51668	5.52658
	272038		316968		390104		376580																						16.0117	5.45255	5.33203	5.53134	5.55751
	262999		314511		303280		354999																						16.0291	5.36005	5.3205	5.56328	5.59368
	243307		338522		387906		375979																						16.0466	5.37203	5.30715	5.53364	5.57546
	260031		333448		419318		376138																						16.064	5.39616	5.47039	5.5616	5.59983
	238194		345831		329448		469589																						16.0815	5.34558	5.41617	5.4739	5.59236
	222792		347138		349595		323554																						16.0989	5.41105	5.47486	5.67476	5.5007
	256230		336194		402941		382089																						16.1164	5.39479	5.39417	5.51148	5.59492
	267587		305300		338548		383280																						16.1338	5.40181	5.42615	5.58391	5.47836
	245014		374907		390803		374077																						16.1513	5.33635	5.48071	5.51838	5.52762
	257064		312882		423706		322568																						16.1687	5.40181	5.43853	5.61013	5.56065
	241796		344311		397857		434558																						16.1862	5.40155	5.45211	5.52272	5.47616
	222436		376882		524026		397698																						16.2036	5.40612	5.37576	5.58891	5.59745
	232936		427718		411261		366153																						16.2211	5.42967	5.4553	5.59478	5.527
	299852		309125		424763		379070																						16.2385	5.34014	5.40676	5.56236	5.54405
	258594		294479		389502		434066																						16.2559	5.39707	5.42301	5.50537	5.49111
	269739		352948		416357		343617																						16.2734	5.39879	5.48333	5.51679	5.59318
	255524		358814		411085		463107																						16.2908	5.39731	5.46063	5.61041	5.55565
	258624		337180		377811		416461																						16.3083	5.38815	5.4277	5.65417	5.56607
	234537		325373		362473		368809																						16.3257	5.47505	5.49281	5.43637	5.59679
	267448		341445		415837		412166																						16.3432	5.49726	5.4422	5.486	5.56737
	256896		315672		423636		348576																						16.3606	5.44964	5.48638	5.56536	5.53974
	274502		283524		442961		373604																						16.3781	5.40876	5.43132	5.51612	5.56139
	259063		299585		371368		449473																						16.3955	5.44405	5.36576	5.50835	5.52693
	237965		405184		425526		403890																						16.413	5.43615	5.41243	5.65741	5.61648
	251083		273547		351800		410951																						16.4304	5.43789	5.43628	5.4874	5.59583
	250476		350159		401688		403989																						16.4479	5.45163	5.43949	5.56236	5.59907
	255560		311703		400823		432123																						16.4653	5.44911	5.38677	5.5453	5.5638
	305091		382978		424191		383166																						16.4828	5.42257	5.38774	5.64311	5.44455
	252295		362158		426092		467961																						16.5002	5.46395	5.33182	5.54851	5.56373
	284636		364414		431744		452742																						16.5177	5.4428	5.51903	5.58202	5.60735
	287923		323162		375959		473485																						16.5351	5.43929	5.48965	5.55974	5.60098
	302681		373130		389644		437289																						16.5526	5.42334	5.34401	5.51408	5.58303
	283522		339332		372871		395353																						16.57	5.44962	5.43637	5.53212	5.60071
	262518		321905		393388		395856																						16.5875	5.36505	5.46347	5.55775	5.43517
	252928		357420		432833		389986																						16.6049	5.40638	5.45544	5.60027	5.60273
	285192		329124		377839		366928																						16.6224	5.41339	5.50121	5.59387	5.57171
	265222		340262		380235		432229																						16.6398	5.40844	5.42841	5.61551	5.58232
	258679		327021		454320		372974																						16.6573	5.40183	5.43404	5.49322	5.55506
	263160		319791		383584		372890																						16.6747	5.40302	5.50561	5.55226	5.55046
	248757		310091		479358		378861																						16.6922	5.41993	5.45607	5.47496	5.53081
	252498		412132		456881		347078																						16.7097	5.34852	5.38629	5.49935	5.61491
	248288		321857		358316		366277																						16.727	5.419	5.45167	5.62568	5.59787
	263273		288473		395428		339054																						16.7445	5.32797	5.41328	5.54591	5.51488
	255282		306067		322543		294485																						16.762	5.35654	5.42764	5.48762	5.59943
	228004		260597		406573		415174																						16.7793	5.43071	5.32688	5.55848	5.47054
	246470		310928		357829		479872																						16.7968	5.42862	5.45816	5.53725	5.55166
	240094		401643		423116		386591																						16.8143	5.36289	5.49554	5.51544	5.57548
	263061		286898		397303		461731																						16.8317	5.39144	5.46535	5.49482	5.54365
	255016		335266		406070		448389																						16.8492	5.42747	5.42896	5.53777	5.52316
	270885		348223		426050		429745																						16.8667	5.3683	5.43785	5.43611	5.55923
	253668		366902		394927		416500																						16.8842	5.37028	5.4569	5.43369	5.57442
	258600		302503		405545		387119																						16.9015	5.40324	5.29275	5.50313	5.46581
	231202		382772		352997		476987																						16.919	5.39728	5.41899	5.49495	5.52069
	263762		355182		459709		539157																						16.9365	5.35038	5.44483	5.56307	5.51668
	234398		341135		370361		399754																						16.9538	5.42232	5.41672	5.5197	5.51968
	258373		334807		354470		373784																						16.9713	5.39345	5.37115	5.48369	5.52781
	231639		337213		416544		391590																						16.9888	5.39232	5.23474	5.5612	5.5226
	253501		317816		428236		417923																						17.0062	5.4028	5.42326	5.50754	5.49717
	256570		361282		435122		437679																						17.0237	5.4178	5.40737	5.54484	5.54743
	246697		305717		397988		525743																						17.0412	5.41235	5.40537	5.53706	5.54778
	249313		290699		376663		451885																						17.0585	5.39592	5.54119	5.53856	5.48645
	252368		400962		361920		410973																						17.076	5.45026	5.45537	5.55273	5.60296
	244818		329011		335471		488650																						17.0935	5.44311	5.49908	5.54417	5.49647
	267390		358222		434128		436624																						17.1108	5.49564	5.33785	5.49892	5.59619
	241030		330243		345136		365939																						17.1283	5.41663	5.34852	5.52155	5.6131
	264860		339494		464893		478900																						17.1458	5.40665	5.4934	5.52913	5.55439
	281176		278853		380237		401944																						17.1633	5.38693	5.36073	5.55015	5.57911
	281107		349629		394848		391496																						17.1807	5.43736	5.48938	5.50822	5.60017
	292004		293409		377747		450666																						17.1982	5.42673	5.40035	5.53467	5.52214
	270432		294989		442483		424981																						17.2157	5.40136	5.50451	5.59034	5.52355
	259275		406313		394894		415846																						17.233	5.41797	5.44382	5.64824	5.51507
	236319		334749		393791		363619																						17.2505	5.37858	5.31988	5.57507	5.58082
	271408		307402		418296		416763																						17.268	5.35411	5.46107	5.55107	5.56145
	301212		336154		356663		479360																						17.2853	5.36795	5.42468	5.49564	5.53729
	265588		398134		436676		418856																						17.3028	5.34621	5.37214	5.50753	5.51552
	269619		358156		455269		324403																						17.3203	5.45606	5.36894	5.53618	5.56521
	223957		343801		400128		419528																						17.3377	5.36422	5.38849	5.48146	5.56011
	251679		288554		443327		429666																						17.3552	5.41705	5.50082	5.53084	5.643
	258776		281925		349962		440101																						17.3727	5.4073	5.39733	5.63873	5.48764
	241382		322157		315339		380639																						17.3902	5.36178	5.40023	5.41678	5.56468
	224416		335969		359511		413185																						17.4075	5.40111	5.33104	5.48868	5.56035
	249950		364161		408912		404570																						17.425	5.40358	5.38088	5.55879	5.55322
	233116		324359		329878		453910																						17.4425	5.33156	5.49778	5.58457	5.45189
	246486		305274		412969		378889																						17.4598	5.33701	5.39325	5.55021	5.59115
	282806		333948		304230		381578																						17.4773	5.33932	5.38221	5.56116	5.54017
	223899		336746		377403		471147																						17.4948	5.39229	5.43194	5.56739	5.5336
	248048		313468		366539		357268																						17.5122	5.37609	5.4496	5.50117	5.49702
	276372		301160		391475		361010																						17.5297	5.35932	5.4376	5.48537	5.62178
	258512		385083		471674		420024																						17.5472	5.40129	5.24391	5.49601	5.52039
	209723		298388		394683		506990																						17.5645	5.36326	5.37694	5.60785	5.59542
	235180		306218		330293		363698																						17.582	5.3683	5.38655	5.48681	5.57393
	260862		340261		370120		391452																						17.5995	5.34248	5.43376	5.59118	5.5202
	255860		306907		348515		355171																						17.617	5.39354	5.44397	5.55313	5.56296
	238750		379360		296332		441049																						17.6343	5.41632	5.34259	5.51162	5.61133
	240244		314520		367603		359919																						17.6518	5.38291	5.41666	5.63239	5.57977
	257112		322639		403158		365981																						17.6693	5.39937	5.39668	5.58615	5.57754
	269652		309308		370116		370608																						17.6867	5.41406	5.4302	5.50751	5.49639
	231100		371964		431784		448032																						17.7042	5.40877	5.40839	5.57216	5.50316
	285438		398403		363007		411514																						17.7217	5.4132	5.38354	5.56643	5.53878
	289835		367478		391685		420887																						17.739	5.46951	5.49897	5.52073	5.60254
	294217		301713		283425		448191																						17.7565	5.41409	5.43676	5.49648	5.57302
	248181		345925		386297		438255																						17.774	5.52277	5.41348	5.58129	5.52461
	288152		422967		398378		502906																						17.7913	5.34202	5.35387	5.56749	5.60118
	281697		283135		386857		373215																						17.8088	5.45918	5.48615	5.56734	5.53541
	247647		336982		435944		442406																						17.8263	5.38699	5.38186	5.57214	5.52842
	264632		313290		290953		330634																						17.8437	5.44225	5.38472	5.52324	5.6125
	277776		362970		402363		496654																						17.8612	5.39692	5.37844	5.53417	5.62686
	271898		332268		310325		395924																						17.8787	5.402	5.33026	5.60154	5.58008
	241717		246195		286689		398958																						17.8962	5.38889	5.48126	5.56063	5.6198
	267044		302704		311469		379038																						17.9135	5.42322	5.3691	5.59668	5.55847
	243450		317286		466480		484676																						17.931	5.39265	5.38301	5.51656	5.50747
	246212		343834		422545		413231																						17.9485	5.41731	5.41578	5.57887	5.61923
	267918		346993		358152		381557																						17.9658	5.41686	5.48191	5.53003	5.54998
	247109		406083		457888		402915																						17.9833	5.41628	5.32955	5.52251	5.50082
	244944		379254		348723		389243																						18.0008	5.42467	5.43327	5.56502	5.49588
	254993		303022		409179		383351																						18.0182	5.35262	5.41329	5.51786	5.54458
	269660		351427		425607		426668																						18.0357	5.35354	5.41338	5.57741	5.58106
	270911		273012		291923		468253																						18.0532	5.4226	5.44717	5.53258	5.58419
	262499		315345		376387		425934																						18.0705	5.41582	5.43854	5.56686	5.60337
	270489		267426		397194		407318																						18.088	5.41006	5.43644	5.49986	5.58529
	255547		318872		331990		429401																						18.1055	5.36347	5.40871	5.57243	5.52775
	233958		366964		393300		396730																						18.123	5.39893	5.32921	5.41183	5.55351
	230213		345530		384976		420598																						18.1403	5.38729	5.46462	5.4798	5.64736
	243802		364421		337337		397479																						18.1578	5.37673	5.4263	5.6453	5.57026
	233961		368136		387263		382928																						18.1753	5.38027	5.41328	5.4725	5.58732
	268193		347697		501715		383094																						18.1927	5.38618	5.41842	5.57383	5.61006
	256597		290005		415691		323382																						18.2102	5.34627	5.47351	5.51086	5.60449
	268293		315030		367406		348094																						18.2277	5.4265	5.44738	5.4959	5.5772
	270211		343292		368363		429185																						18.245	5.40755	5.38392	5.53429	5.55915
	225205		391105		360364		409420																						18.2625	5.3789	5.46521	5.56306	5.54036
	252508		285282		359865		442567																						18.28	5.36668	5.36388	5.53135	5.59455
	229920		305775		449376		338304																						18.2973	5.41001	5.2937	5.47597	5.54954
	242739		383049		449792		335328																						18.3148	5.42042	5.48119	5.62259	5.5052
	239125		355944		425490		396484																						18.3323	5.41025	5.459	5.54355	5.5886
	260980		336917		359989		418679																						18.3498	5.40444	5.34153	5.59928	5.5755
	267495		263163		337640		342764																						18.3672	5.46537	5.42239	5.50982	5.537
	261021		328636		385233		441480																						18.3847	5.4552	5.49309	5.59047	5.55253
	265749		297831		372236		350791																						18.4022	5.40928	5.44196	5.61601	5.58452
	276062		324882		333839		345916																						18.4195	5.44297	5.36186	5.52124	5.6106
	250324		331336		382966		427014																						18.437	5.41579	5.41944	5.49365	5.57691
	234047		336969		388889		410186																						18.4545	5.41795	5.40007	5.55508	5.52986
	282346		330340		329510		354751																						18.4718	5.416	5.37181	5.59336	5.57762
	260848		315524		436537		403966																						18.4893	5.45783	5.42524	5.4609	5.584
	283229		305392		394005		380759																						18.5068	5.43581	5.4158	5.54626	5.60379
	287016		315329		379372		380959																						18.5242	5.36554	5.36537	5.60788	5.58958
	265043		316659		412097		434756																						18.5417	5.37707	5.43171	5.69026	5.64575
	299521		305407		386033		420363																						18.5592	5.41694	5.31464	5.6063	5.58326
	246181		301827		407852		391179																						18.5765	5.42837	5.35498	5.46662	5.56117
	241796		320619		367995		449997																						18.594	5.43278	5.47615	5.58688	5.57214
	265905		376627		346232		394879																						18.6115	5.37403	5.28285	5.51618	5.61681
	244574		338898		413719		451822																						18.629	5.34473	5.42901	5.55941	5.54087
	257998		310985		356004		421693																						18.6463	5.35025	5.45454	5.61972	5.51004
	242160		341162		339650		401921																						18.6638	5.38486	5.48686	5.5862	5.57508
	256359		352673		402930		404767																						18.6813	5.3243	5.3858	5.56078	5.46669
	266217		413964		336585		390531																						18.6987	5.39703	5.35605	5.59492	5.58628
	249603		344410		366118		362643																						18.7162	5.37137	5.43325	5.58822	5.50764
	236006		354212		448066		467022																						18.7337	5.35801	5.40455	5.62851	5.58825
	249388		328512		373735		400082																						18.751	5.41794	5.40118	5.57148	5.64331
	237645		275297		502465		315858																						18.7685	5.39036	5.30784	5.5781	5.65215
	236036		374060		282601		430029																						18.786	5.44736	5.32404	5.55284	5.63141
	220379		310955		358268		324286																						18.8033	5.37594	5.34149	5.65265	5.58651
	252537		333201		387151		367276																						18.8208	5.37277	5.42532	5.4932	5.54147
	237727		351720		339990		488740																						18.8383	5.40605	5.45381	5.52582	5.61405
	233161		331359		270716		410662																						18.8558	5.41656	5.40571	5.55649	5.58082
	258179		279114		316013		303370																						18.8732	5.37205	5.3145	5.57782	5.50105
	258083		327631		351642		380548																						18.8907	5.36397	5.42232	5.51784	5.48525
	257204		349890		327463		420055																						18.9082	5.43083	5.32118	5.46072	5.54632
	229765		335140		407393		465376																						18.9255	5.41608	5.46659	5.56149	5.58087
	247844		349648		414982		467028																						18.943	5.39888	5.27076	5.57832	5.50936
	245301		452078		367420		408701																						18.9605	5.46082	5.35785	5.47234	5.57773
	225779		340143		371021		403500																						18.9778	5.45945	5.30171	5.6157	5.59631
	244423		324780		435642		424446																						18.9953	5.40926	5.44574	5.56208	5.64711
	271173		362529		379306		419014																						19.0128	5.38504	5.45824	5.60089	5.62475
	267708		411948		349813		465644																						19.0302	5.42606	5.38536	5.51675	5.57915
	248026		325000		443588		405331																						19.0477	5.46607	5.48616	5.53018	5.61255
	256269		394718		407459		355244																						19.0652	5.45936	5.41796	5.6068	5.58211
	253553		287703		348035		323609																						19.0825	5.51028	5.34938	5.62771	5.58361
	215146		271375		307473		358987																						19.1	5.38388	5.37673	5.58093	5.61934
	273359		302576		351939		385680																						19.1175	5.40897	5.45245	5.65217	5.60117
	254460		281116		414014		347364																						19.135	5.37116	5.38657	5.45543	5.57898
	270491		394450		383880		380469																						19.1523	5.43029	5.41524	5.56306	5.56846
	267925		239022		299640		350416																						19.1698	5.36627	5.39464	5.4866	5.54538
	255100		317016		358323		334732																						19.1873	5.41178	5.45965	5.52829	5.53434
	260986		320159		412701		450504																						19.2047	5.40691	5.32488	5.56727	5.5056
	244314		380218		386036		392367																						19.2222	5.3568	5.37225	5.56348	5.57664
	237057		320975		344906		379824																						19.2397	5.37681	5.43699	5.54087	5.63076
	274096		250055		361611		438114																						19.257	5.36656	5.41595	5.53363	5.63493
	246853		374814		386321		387787																						19.2745	5.29944	5.44784	5.6003	5.5987
	243558		289573		313898		502475																						19.292	5.38374	5.42345	5.5381	5.53854
	288773		331589		312727		364031																						19.3093	5.40041	5.40521	5.57967	5.61822
	250627		374773		384846		467013																						19.3268	5.36104	5.37457	5.67545	5.54026
	248087		300815		367821		355459																						19.3443	5.40071	5.47516	5.57757	5.58783
	227435		297654		343990		437387																						19.3618	5.39967	5.48581	5.35151	5.60299
	242981		364076		360736		374084																						19.3792	5.33291	5.39297	5.58104	5.56268
	228237		308344		390512		342127																						19.3967	5.35441	5.35825	5.53279	5.57011
	270704		311161		335957		419344																						19.4142	5.4034	5.43224	5.48992	5.51858
	206030		234712		380333		406924																						19.4315	5.37624	5.45933	5.59248	5.59701
	239494		359677		396276		407416																						19.449	5.43244	5.45159	5.47208	5.63338
	245620		319325		403345		368806																						19.4665	5.40223	5.40397	5.5795	5.63228
	229685		294417		362350		377248																						19.4838	5.40664	5.45946	5.55349	5.53897
	252845		378887		385815		394642																						19.5013	5.35863	5.37167	5.50073	5.58028
	230661		374606		418231		362161																						19.5188	5.38316	5.39083	5.5673	5.58203
	243793		323801		361589		366125																						19.5362	5.43103	5.31236	5.52385	5.64241
	219361		293346		348265		354361																						19.5537	5.41596	5.47596	5.46496	5.61952
	253964		362816		362635		453830																						19.5712	5.43443	5.48553	5.4998	5.57957
	272585		385418		402554		420397																						19.5887	5.40732	5.45804	5.48693	5.51719
	261613		345519		350877		406881																						19.606	5.39902	5.42707	5.61913	5.63786
	245858		395506		479516		456042																						19.6235	5.3994	5.44468	5.57432	5.57053
	283102		437981		449012		475195																						19.641	5.49655	5.46454	5.52609	5.45855
	267760		344392		436201		412191																						19.6583	5.43461	5.45928	5.61963	5.54766
	318429		331872		464183		401588																						19.6758	5.39913	5.38098	5.51688	5.66284
	281665		345950		360395		415250																						19.6933	5.46357	5.33937	5.57263	5.60104
	229527		343955		423994		401126																						19.7107	5.47207	5.48095	5.5404	5.59424
	293323		371233		322039		415571																						19.7282	5.38692	5.43533	5.54248	5.63899
	272753		327340		381714		417148																						19.7457	5.42817	5.40739	5.51758	5.56721
	255034		325776		338492		463428																						19.763	5.41326	5.39159	5.55223	5.60327
	260141		375854		389681		340892																						19.7805	5.42225	5.37239	5.65729	5.5548
	240708		238782		300001		330620																						19.798	5.42576	5.45719	5.47621	5.58816
	263448		310910		403807		397851																						19.8155	5.36865	5.44689	5.53282	5.57893
	258017		298995		345314		380574																						19.8328	5.40214	5.4823	5.55378	5.62149
	261033		249762		325311		337230																						19.8503	5.33396	5.41775	5.63535	5.49901
	217392		349568		408854		447025																						19.8678	5.42288	5.41239	5.56445	5.59889
	230756		283772		384376		414822																						19.8852	5.35904	5.34675	5.59066	5.62719
	237325		347232		378308		418153																						19.9027	5.40085	5.40944	5.48774	5.61544
	263174		372319		365186		513077																						19.9202	5.40899	5.49916	5.53459	5.45192
	253423		320221		433941		351144																						19.9375	5.34731	5.44842	5.60518	5.54418
	232708		341571		340352		361451																						19.955	5.32849	5.27469	5.51968	5.54993
	243966		319251		412871		383627																						19.9725	5.35382	5.45456	5.62511	5.57556
	227261		330946		275841		360248																						19.9898	5.3898	5.4991	5.57557	5.62407
	289749		324071		436019		331425																						20.0073	5.44647	5.32983	5.53148	5.57215
	241458		363965		382904		392317																						20.0248	5.32281	5.33784	5.51077	5.66104
	251045		338206		412547		384717																						20.0422	5.37156	5.50409	5.54146	5.54224
	248637		332016		404301		364788																						20.0597	5.39211	5.39019	5.55677	5.63046
	255494		231262		405839		478144																						20.0772	5.42345	5.35092	5.52751	5.60888
	228030		355266		393522		391250																						20.0947	5.43675	5.44677	5.65025	5.59994
	217454		284048		319276		438790																						20.112	5.35701	5.46073	5.50954	5.54031
	286607		351458		400286		409249																						20.1295	5.3902	5.4148	5.65295	5.54993
	223653		317421		342101		376106																						20.147	5.43366	5.51859	5.56484	5.62545
	271820		347850		404530		307776																						20.1643	5.33904	5.47096	5.55691	5.59108
	240920		319879		362969		349567																						20.1818	5.39301	5.43949	5.57372	5.57407
	198914		326283		370313		391331																						20.1993	5.38565	5.51908	5.5931	5.52792
	247758		313790		367945		400350																						20.2167	5.40366	5.46527	5.66681	5.4689
	241835		309927		349491		376098																						20.2342	5.41752	5.35686	5.61407	5.50766
	289335		321504		473382		418283																						20.2517	5.41147	5.32717	5.53848	5.56332
	251665		271864		344765		414902																						20.269	5.44968	5.50018	5.6646	5.56646
	249867		310899		394914		510774																						20.2865	5.37365	5.44324	5.51712	5.63725
	257024		270212		366553		365786																						20.304	5.39018	5.33904	5.47311	5.63574
	272791		340668		344683		405312																						20.3215	5.3962	5.33954	5.58254	5.51374
	277112		375467		396091		380028																						20.3388	5.46158	5.45774	5.57528	5.62579
	275756		376991		440473		383574																						20.3563	5.43129	5.39896	5.57485	5.61623
	273819		272626		455693		340881																						20.3738	5.44761	5.48733	5.60059	5.60828
	294782		282999		382749		388953																						20.3912	5.42766	5.37913	5.57143	5.50827
	274434		361998		299860		456860																						20.4087	5.37897	5.5205	5.56132	5.5596
	241678		290115		324492		409057																						20.4262	5.40915	5.40355	5.56979	5.56503
	268833		322435		445691		390361																						20.4435	5.45606	5.41196	5.56474	5.57323
	272825		287070		358075		385694																						20.461	5.41277	5.31351	5.45651	5.52336
	252112		386223		389815		460344																						20.4785	5.37593	5.45588	5.60714	5.48757
	270332		301616		448220		446022																						20.4958	5.41092	5.44625	5.54179	5.59077
	260834		294036		359712		393854																						20.5133	5.36331	5.38681	5.60647	5.53459
	220210		316434		348225		401168																						20.5308	5.46207	5.42248	5.59143	5.60031
	244176		307164		339034		385602																						20.5483	5.30637	5.37222	5.5738	5.64959
	264350		313612		389435		444992																						20.5657	5.37027	5.4459	5.6488	5.62553
	272999		331466		420568		440787																						20.5832	5.36097	5.42993	5.55265	5.53761
	236978		352378		409415		393767																						20.6007	5.44358	5.48014	5.61703	5.57787
	251060		317933		389762		387109																						20.618	5.36508	5.43579	5.49882	5.57853
	209357		338788		375058		391812																						20.6355	5.33061	5.45677	5.60147	5.53685
	271578		308880		362772		344488																						20.653	5.35198	5.44206	5.55978	5.59787
	250929		329351		430278		398705																						20.6703	5.41561	5.43932	5.48604	5.61584
	231355		373024		391522		421634																						20.6878	5.3445	5.49351	5.58405	5.53977
	219678		291452		451515		441271																						20.7053	5.36754	5.35395	5.56842	5.52232
	264889		304309		335917		313630																						20.7227	5.32687	5.49599	5.62012	5.59938
	229075		361657		428071		373828																						20.7402	5.39303	5.40311	5.55953	5.59957
	239370		352644		356271		394679																						20.7577	5.37369	5.37582	5.57907	5.58136
	229101		305022		414074		437403																						20.775	5.36804	5.42234	5.5747	5.58665
	236177		344733		471024		408567																						20.7925	5.36167	5.44558	5.64993	5.66849
	236799		341172		462974		406710																						20.81	5.38158	5.47622	5.52684	5.58243
	218759		317266		343230		390647																						20.8275	5.37985	5.40693	5.48276	5.5432
	244605		392540		441431		425727																						20.8448	5.41355	5.44396	5.56515	5.60026
	257645		324634		312890		468837																						20.8623	5.41444	5.36983	5.52729	5.58942
	261472		358679		417375		413857																						20.8798	5.44217	5.50319	5.5498	5.62467
	274830		344778		405550		450731																						20.8972	5.42671	5.4987	5.59702	5.56492
	302312		330789		429975		496273																						20.9147	5.38248	5.40349	5.6106	5.64286
	249662		335584		402246		426165																						20.9322	5.4424	5.42452	5.56982	5.56331
	269349		351854		366734		444962																						20.9495	5.43728	5.43694	5.58263	5.62113
	285258		275549		360387		472485																						20.967	5.45232	5.37772	5.63959	5.57656
	303639		402900		457098		435201																						20.9845	5.4504	5.44779	5.55414	5.52378
	288257		330525		342151		396768																						21.0018	5.40153	5.51661	5.65512	5.60755
	236863		322283		394601		431281																						21.0193	5.44669	5.39514	5.50818	5.60758
	283119		297755		359105		440951																						21.0368	5.38366	5.5697	5.61761	5.60752
	277856		326636		373424		461999																						21.0543	5.39002	5.49171	5.57972	5.60498
	268952		368413		400793		481817																						21.0717	5.4486	5.42007	5.60947	5.60606
	275004		286797		414004		422915																						21.0892	5.41452	5.48857	5.51701	5.62317
	275746		352673		456789		412756																						21.1067	5.42301	5.48239	5.6673	5.60486
	283896		299618		390453		427193																						21.124	5.38973	5.47511	5.57186	5.62839
	251162		376154		413514		445800																						21.1415	5.43366	5.47237	5.56508	5.51427
	240557		360686		390549		385205																						21.159	5.37587	5.41345	5.47161	5.53493
	249583		289348		415888		426984																						21.1763	5.39121	5.47984	5.67686	5.60619
	250821		265950		343116		407235																						21.1938	5.39933	5.35774	5.54819	5.65792
	262746		325884		347428		457066																						21.2113	5.39183	5.4253	5.57717	5.51959
	246165		423468		312284		402618																						21.2287	5.395	5.45528	5.5919	5.64872
	222944		344474		404723		342981																						21.2462	5.45673	5.50609	5.60863	5.58464
	248866		277929		509128		360764																						21.2637	5.36735	5.3854	5.54199	5.53844
	240704		304333		371630		412710																						21.281	5.36653	5.47127	5.5378	5.6319
	227880		342690		389060		388738																						21.2985	5.37577	5.51469	5.59577	5.55301
	234114		315765		358434		385725																						21.316	5.40837	5.41097	5.50112	5.58231
	209306		346081		358296		302351																						21.3335	5.33357	5.46055	5.55526	5.57117
	248272		342434		430148		361021																						21.3508	5.40084	5.52324	5.60329	5.64147
	272634		313296		384777		404728																						21.3683	5.36963	5.38685	5.5017	5.57043
	240230		266218		384917		375668																						21.3858	5.35058	5.50268	5.57956	5.56026
	231467		331445		375089		380206																						21.4032	5.40872	5.41536	5.53226	5.59102
	254822		383320		425968		430582																						21.4207	5.38315	5.43689	5.56809	5.6521
	261154		368975		402406		408978																						21.4382	5.41839	5.36355	5.60598	5.6122
	238330		318303		341610		335920																						21.4555	5.36907	5.39731	5.62421	5.568
	240309		342109		456268		391547																						21.473	5.49276	5.4405	5.55896	5.61815
	271441		365468		360094		334257																						21.4905	5.38421	5.35783	5.59522	5.5635
	217234		404936		442371		471604																						21.5078	5.44592	5.46021	5.51107	5.60175
	261126		270227		346296		382724																						21.5253	5.44023	5.36598	5.6427	5.59239
	213767		300808		298794		422019																						21.5428	5.37093	5.47241	5.52854	5.66725
	219847		347676		364842		298273																						21.5603	5.37708	5.4891	5.51611	5.54884
	262217		300081		289657		404146																						21.5777	5.36784	5.41355	5.49967	5.54417
	262804		355803		375127		350590																						21.5952	5.38672	5.4266	5.5599	5.59394
	262637		313492		420571		347276																						21.6127	5.3777	5.34337	5.46206	5.51459
	269010		322314		378866		370266																						21.63	5.3996	5.39616	5.61785	5.58484
	234687		336273		390460		428265																						21.6475	5.40859	5.46159	5.52729	5.55916
	241818		322574		380596		458538																						21.665	5.47463	5.4953	5.43255	5.561
	248752		383604		373673		365117																						21.6823	5.38196	5.44481	5.58432	5.57784
	261778		343672		387827		386538																						21.6998	5.40737	5.4523	5.59243	5.56607
	263442		402130		361928		497519																						21.7173	5.42122	5.51516	5.63828	5.61493
	261068		408954		396439		423145																						21.7347	5.40967	5.53508	5.52585	5.57494
	241095		370172		359840		455191																						21.7522	5.39762	5.43011	5.61926	5.57242
	257806		322885		324863		345385																						21.7697	5.38002	5.3549	5.53129	5.55247
	240333		325926		353479		410983																						21.7872	5.41199	5.44877	5.65661	5.55124
	252116		335233		379814		491244																						21.8045	5.41911	5.41594	5.61039	5.62998
	241468		345495		424493		381377																						21.822	5.35342	5.52583	5.58663	5.69508
	249523		282295		401913		412401																						21.8395	5.39415	5.41328	5.56924	5.63652
	224067		322753		362827		395861																						21.8568	5.34468	5.44742	5.58794	5.56988
	225709		281979		369497		405676																						21.8743	5.39911	5.46973	5.47726	5.54491
	257171		302918		446174		353797																						21.8918	5.34505	5.51361	5.60288	5.58602
	235864		332034		358351		371984																						21.9092	5.41823	5.40239	5.59037	5.64674
	221889		314709		387527		412645																						21.9267	5.4273	5.41302	5.60351	5.5802
	264152		364253		469278		409450																						21.9442	5.32154	5.43583	5.5681	5.53823
	268258		365961		381542		428075																						21.9615	5.46295	5.4986	5.59628	5.61969
	228433		313604		321975		448547																						21.979	5.39191	5.3663	5.56493	5.59896
	248337		315473		293650		382500																						21.9965	5.38923	5.3263	5.50066	5.61041
	251528		285906		391790		371245																						22.0138	5.36662	5.44463	5.56998	5.54641
	230369		348666		398000		415898																						22.0313	5.32744	5.47078	5.51365	5.66952
	228440		317194		342135		375516																						22.0488	5.417	5.46144	5.50748	5.6171
	204497		336058		360569		422386																						22.0663	5.43503	5.41843	5.59052	5.67408
	246211		300325		376663		379565																						22.0837	5.42504	5.421	5.5253	5.71967
	257809		272955		340674		406959																						22.1012	5.41455	5.55719	5.58166	5.6083
	184261		321833		319563		397775																						22.1187	5.40085	5.40634	5.56353	5.52143
	246867		340008		386429		375444																						22.136	5.38333	5.39246	5.52325	5.50419
	250221		270621		462418		410149																						22.1535	5.43188	5.36806	5.5757	5.64638
	240221		273308		333932		369034																						22.171	5.45449	5.56946	5.61926	5.52348
	246702		249602		377718		385113																						22.1883	5.44245	5.42996	5.48645	5.65875
	262786		275205		391940		400351																						22.2058	5.40313	5.4934	5.53363	5.64228
	258095		297808		412225		349821																						22.2233	5.40526	5.41494	5.64525	5.57925
	253089		337917		383668		403281																						22.2407	5.42229	5.47074	5.56046	5.56596
	277960		336694		384290		359254																						22.2582	5.46366	5.4972	5.59038	5.53212
	271380		300441		311220		296165																						22.2757	5.41503	5.48651	5.58731	5.58339
	252349		297451		351320		388926																						22.2932	5.39276	5.36515	5.61563	5.65357
	284759		289244		328100		406827																						22.3105	5.41027	5.5449	5.65522	5.51095
	303077		374410		331529		386088																						22.328	5.40179	5.47279	5.51197	5.62203
	281875		331430		429434		393293																						22.3455	5.45336	5.44438	5.5894	5.56826
	259820		342069		394359		394976																						22.3628	5.4436	5.47137	5.60532	5.55318
	271046		320482		379307		356105																						22.3803	5.37792	5.32193	5.61045	5.66165
	294860		422856		373485		405968																						22.3978	5.4419	5.53708	5.65101	5.62098
	255089		276695		394709		423717																						22.4152	5.4181	5.44427	5.53022	5.63326
	260711		364064		362925		391503																						22.4327	5.38154	5.47584	5.61868	5.55792
	251925		326136		361387		393644																						22.4502	5.42256	5.42517	5.61067	5.64937
	240171		243377		335220		397593																						22.4675	5.42483	5.43401	5.62222	5.60074
	268142		326948		383823		392592																						22.485	5.44284	5.41748	5.55165	5.61
	229300		278555		345226		411990																						22.5025	5.37758	5.51774	5.63667	5.53443
	249422		275842		301737		479487																						22.52	5.40267	5.45588	5.62801	5.64964
	268285		290078		290519		384293																						22.5373	5.38312	5.45653	5.61895	5.59964
	241693		365649		462148		354567																						22.5548	5.41308	5.38604	5.54395	5.58717
	240019		325596		363339		392313																						22.5723	5.37812	5.31795	5.55588	5.48099
	237306		353792		317881		354756																						22.5897	5.45011	5.53335	5.65842	5.5989
	257266		403663		276746		349394																						22.6072	5.40357	5.55404	5.60726	5.56484
	250027		340151		374417		376346																						22.6247	5.38738	5.5048	5.62803	5.67311
	251082		329783		401789		403983																						22.642	5.39503	5.49132	5.58484	5.58318
	232749		348517		389125		326897																						22.6595	5.30953	5.47025	5.57895	5.58065
	232094		354176		388894		450092																						22.677	5.44138	5.46934	5.70865	5.63822
	252693		305891		354034		351134																						22.6943	5.40719	5.37573	5.62233	5.57955
	228333		342689		353182		380203																						22.7118	5.39042	5.45328	5.54767	5.56643
	280572		374106		397837		475375																						22.7293	5.41952	5.43935	5.61609	5.57213
	229540		352177		452773		377532																						22.7467	5.39545	5.43117	5.56188	5.63909
	235685		240951		311323		360273																						22.7642	5.41116	5.46636	5.6087	5.53989
	237993		376581		455032		381886																						22.7817	5.43809	5.47057	5.57239	5.59329
	245409		327331		441023		414738																						22.7992	5.41269	5.48982	5.60471	5.64316
	255935		241838		346856		488734																						22.8165	5.40573	5.44327	5.58651	5.64579
	226012		283999		422643		377135																						22.834	5.37104	5.44711	5.48204	5.56214
	225659		307394		309924		330363																						22.8515	5.49475	5.42712	5.56823	5.62526
	281335		255137		378960		385729																						22.8688	5.45961	5.53982	5.59264	5.56326
	261759		359715		368096		432383																						22.8863	5.46633	5.39322	5.59737	5.55969
	254709		319696		419957		407462																						22.9038	5.42771	5.51709	5.60924	5.59337
	245740		374298		419873		444339																						22.9212	5.43263	5.42448	5.6169	5.62397
	285531		316950		358994		499368																						22.9387	5.44649	5.48708	5.61311	5.57406
	257286		277714		293706		370087																						22.9562	5.43977	5.41118	5.52836	5.5694
[truncated: 2,981 more rows]

## Sheet: Figure 3-4
Figure 3														Figure 4
A						B								m/z (exp)	H/C	N/C	KMD	DBE	XC
[truncated: 63 more rows]

## Sheet: Figure S1-S2
Figure S1
[truncated: 72 more rows]

## Sheet: Figure S3-S5, Figure 5
Figure 5
[truncated: 50 more rows]

[truncated: 2 more sheets: Figure S6-S8, Figure S10]
